# Supplementary material for: Menstrual blood-derived mesenchymal stromal cell secretome modulates macrophage polarization in a preconditioning-dependent manner
Source: Front Cell Dev Biol. 2026 Jan 22;13:1691010. doi: 10.3389/fcell.2025.1691010 (PMC12872789; doi:10.3389/fcell.2025.1691010)
Supplement: Supplementary file 1 [file Table1.xlsx]

## Sheet: Contents
	Supplementary Tables
	Table S1	Top 20% most abundant proteins in the secretome of basal MenSCs (S-bMenSCs)
	Table S2	Gene Ontology (GO) and Reactome enrichment analyses for the top 20% most abundant protein in secretome of basal MenSCs (S-bMenSCs)
	Table S3	Top 20% most abundant proteins in the secretome of primed MenSCs (S-pMenSCs)
	Table S4	Gene Ontology (GO) and Reactome enrichment analyses for the top 20% most abundant protein in secretome of primed MenSCs (S-pMenSCs)
	Table S5	Quantitative analyses of proteins detected by label-free mass spectrometry analyses in secretome samples. Abundance ratio is expressed as log2 fold-change of the normalized intensity values between primed (S-pMenSC) and basal (S-bMenSC) secretomes. Nominal and FDR-adjusted p values calculated by limma t-test are shown. The corresponding volcano plot is shown in Supplementary Figure 4A. TRUE/FALSE…

## Sheet: S1
GENE	PROTEIN	UNIPROT
EIF4A1	IF4A1	P60842
ARF4	ARF4	P18085
NT5DC3	NT5D3	Q86UY8
TNPO3	TNPO3	Q9Y5L0
COPB1	COPB	P53618
PRXL2B	PXL2B	Q8TBF2
FAM50A	FA50A	Q14320
NIBAN2	NIBA2	Q96TA1
PLS3	PLST	P13797
AP2B1	AP2B1	P63010
PGRMC2	PGRC2	O15173
CNBP	CNBP	P62633
GCN1	GCN1	Q92616
MYH9	MYH9	P35579
RUVBL2	RUVB2	Q9Y230
RHOA	RHOA	P61586
FSCN1	FSCN1	Q16658
DNAJA2	DNJA2	O60884
FLNB	FLNB	O75369
STRAP	STRAP	Q9Y3F4
ARIH1	ARI1	Q9Y4X5
DNAJC7	DNJC7	Q99615
XPOT	XPOT	O43592
RRBP1	RRBP1	Q9P2E9
FCGRT	FCGRN	P55899
PEF1	PEF1	Q9UBV8
NT5C	NT5C	Q8TCD5
IARS1	SYIC	P41252
OSGEP	OSGEP	Q9NPF4
RELCH	RELCH	Q9P260
PSMC3	PRS6A	P17980
NSFL1C	NSF1C	Q9UNZ2
QNG1	QNG1	Q5T6V5
IGF2R	MPRI	P11717
CHMP4B	CHM4B	Q9H444
PRKCSH	GLU2B	P14314
CD248	CD248	Q9HCU0
ACTR10	ARP10	Q9NZ32
KTN1	KTN1	Q86UP2
TLN1	TLN1	Q9Y490
PLOD1	PLOD1	Q02809
SARS1	SYSC	P49591
CORO1C	COR1C	Q9ULV4
MYLK	MYLK	Q15746
RPS4X	RS4X	P62701
MANEA	MANEA	Q5SRI9
RP2	XRP2	O75695
PITPNB	PIPNB	P48739
MGAT1	MGAT1	P26572
ROBO1	ROBO1	Q9Y6N7
EIF3K	EIF3K	Q9UBQ5
HMGB1	HMGB1	P09429
PKM	KPYM	P14618
ALCAM	CD166	Q13740
FSTL1	FSTL1	Q12841
DERA	DEOC	Q9Y315
ATF6B	ATF6B	Q99941
EIF5	IF5	P55010
RILPL1	RIPL1	Q5EBL4
AP3B1	AP3B1	O00203
VAC14	VAC14	Q08AM6
DDB1	DDB1	Q16531
ALDH9A1	AL9A1	P49189
HNRNPAB	ROAA	Q99729
G6PD	G6PD	P11413
NAA50	NAA50	Q9GZZ1
EIF3E	EIF3E	P60228
FUBP1	FUBP1	Q96AE4
PSMC5	PRS8	P62195
UCHL3	UCHL3	P15374
MAN2C1	MA2C1	Q9NTJ4
GLG1	GSLG1	Q92896
CNP	CN37	P09543
ARFIP1	ARFP1	P53367
COPS7A	CSN7A	Q9UBW8
HNRNPL	HNRPL	P14866
PTPRF	PTPRF	P10586
RUVBL1	RUVB1	Q9Y265
DKK3	DKK3	Q9UBP4
THOP1	THOP1	P52888
WDFY1	WDFY1	Q8IWB7
ACTL6A	ACL6A	O96019
CD46	MCP	P15529
GLOD4	GLOD4	Q9HC38
DDX39B	DX39B	Q13838
MSN	MOES	P26038
HSPA5	BIP	P11021
ACOT7	BACH	O00154
PDIA3	PDIA3	P30101
EEF1E1	MCA3	O43324
TUBB3	TBB3	Q13509
RAB10	RAB10	P61026
ME1	MAOX	P48163
HNRNPH3	HNRH3	P31942
PTPN23	PTN23	Q9H3S7
GLCE	GLCE	O94923
ADH5	ADHX	P11766
GNPDA2	GNPI2	Q8TDQ7
BUB3	BUB3	O43684
MSRB3	MSRB3	Q8IXL7
DYNC1H1	DYHC1	Q14204
IPO11	IPO11	Q9UI26
TXNL4A	TXN4A	P83876
SF3B1	SF3B1	O75533
EIF4A2	IF4A2	Q14240
FERMT2	FERM2	Q96AC1
HIKESHI	HIKES	Q53FT3
PFDN2	PFD2	Q9UHV9
CAPZB	CAPZB	P47756
TUBB6	TBB6	Q9BUF5
SNX3	SNX3	O60493
STIP1	STIP1	P31948
CPOX	HEM6	P36551
NEDD4	NEDD4	P46934
WDR82	WDR82	Q6UXN9
CAMK2D	KCC2D	Q13557
GMPS	GUAA	P49915
CFL2	COF2	Q9Y281
RMDN1	RMD1	Q96DB5
SNX27	SNX27	Q96L92
PSMA2	PSA2	P25787
ARCN1	COPD	P48444
ITGA1	ITA1	P56199
FKBP4	FKBP4	Q02790
TNPO2	TNPO2	O14787
ASMTL	ASML	O95671
SDF4	CAB45	Q9BRK5
TIA1	TIA1	P31483
COPS2	CSN2	P61201
TJP1	ZO1	Q07157
MXRA8	MXRA8	Q9BRK3
KPNB1	IMB1	Q14974
DDX1	DDX1	Q92499
NRDC	NRDC	O43847
PAPPA	PAPP1	Q13219
MMP8	MMP8	P22894
NONO	NONO	Q15233
SORD	DHSO	Q00796
WDR1	WDR1	O75083
PGM3	AGM1	O95394
REEP5	REEP5	Q00765
STAMBP	STABP	O95630
NEXN	NEXN	Q0ZGT2
MAPRE2	MARE2	Q15555
TXNL1	TXNL1	O43396
ACLY	ACLY	P53396
AKAP12	AKA12	Q02952
UBA2	SAE2	Q9UBT2
PCID2	PCID2	Q5JVF3
PURB	PURB	Q96QR8
TKT	TKT	P29401
LARS1	SYLC	Q9P2J5
CORO1B	COR1B	Q9BR76
ECHDC1	ECHD1	Q9NTX5
PSMD13	PSD13	Q9UNM6
EEF2	EF2	P13639
PRKAR1B	KAP1	P31321
CA13	CAH13	Q8N1Q1
PSMA1	PSA1	P25786
CLSTN1	CSTN1	O94985
VEGFB	VEGFB	P49765
ACTN1	ACTN1	P12814
TARS1	SYTC	P26639
SERBP1	SERB1	Q8NC51
B3GLCT	B3GLT	Q6Y288
SLC38A10	S38AA	Q9HBR0
NRP1	NRP1	O14786
HNRNPH1	HNRH1	P31943
CCT3	TCPG	P49368
NOTCH2	NOTC2	Q04721
DYNC2H1	DYHC2	Q8NCM8
ANXA6	ANXA6	P08133
ARHGAP1	RHG01	Q07960
GDI2	GDIB	P50395
UFC1	UFC1	Q9Y3C8
FNTB	FNTB	P49356
SCLY	SCLY	Q96I15
P4HB	PDIA1	P07237
SGCE	SGCE	O43556
PRDX5	PRDX5	P30044
SWAP70	SWP70	Q9UH65
PPP2R2A	2ABA	P63151
ACSS2	ACSA	Q9NR19
MAPK14	MK14	Q16539
BLMH	BLMH	Q13867
DBNL	DBNL	Q9UJU6
DAB2	DAB2	P98082
PA2G4	PA2G4	Q9UQ80
IPO9	IPO9	Q96P70
PLEKHB2	PKHB2	Q96CS7
TOR1AIP1	TOIP1	Q5JTV8
PTPRK	PTPRK	Q15262
POTEI	POTEI	P0CG38
ACY1	ACY1	Q03154
NAA25	NAA25	Q14CX7
TXNDC5	TXND5	Q8NBS9
DYNC1LI1	DC1L1	Q9Y6G9
SNX4	SNX4	O95219
IRF3	IRF3	Q14653
PLPBP	PLPHP	O94903
UEVLD	UEVLD	Q8IX04
CAND1	CAND1	Q86VP6
OGA	OGA	O60502
UBE3A	UBE3A	Q05086
TMEM106B	T106B	Q9NUM4
HSPA8	HSP7C	P11142
RPL30	RL30	P62888
PAFAH1B1	LIS1	P43034
FAM98A	FA98A	Q8NCA5
NCDN	NCDN	Q9UBB6
HSPA4	HSP74	P34932
CSRP2	CSRP2	Q16527
ATP2B4	AT2B4	P23634
CCT4	TCPD	P50991
PGM2L1	PGM2L	Q6PCE3
FLNC	FLNC	Q14315
DBN1	DREB	Q16643
CAP1	CAP1	Q01518
CYRIB	CYRIB	Q9NUQ9
LMAN2	LMAN2	Q12907
TRAPPC4	TPPC4	Q9Y296
LGALS3BP	LG3BP	Q08380
IGFBP7	IBP7	Q16270
PDIA4	PDIA4	P13667
ATIC	PUR9	P31939
MACF1	MACF1	Q9UPN3
IGFBP4	IBP4	P22692
AIP	AIP	O00170
PPP5C	PPP5	P53041
RTN3	RTN3	O95197
SEPTIN7	2007-09-01	Q16181
NUDCD3	NUDC3	Q8IVD9
S100A13	S10AD	Q99584
POLDIP2	PDIP2	Q9Y2S7
FAM20B	XYLK	O75063
ACO1	ACOHC	P21399
CKAP5	CKAP5	Q14008
CSTF1	CSTF1	Q05048
ECH1	ECH1	Q13011
SLC7A1	CTR1	P30825
ITGA5	ITA5	P08648
EPN2	EPN2	O95208
UBR4	UBR4	Q5T4S7
PRMT5	ANM5	O14744
UTRN	UTRN	P46939
GMPPA	GMPPA	Q96IJ6
DDOST	OST48	P39656
DLST	ODO2	P36957
DNM2	DYN2	P50570
GRHPR	GRHPR	Q9UBQ7
PRTG	PRTG	Q2VWP7
EIF1AX	IF1AX	P47813
EHD1	EHD1	Q9H4M9
VCP	TERA	P55072
ALDH2	ALDH2	P05091
ELAVL1	ELAV1	Q15717
CAPRIN1	CAPR1	Q14444
PFN1	PROF1	P07737
USP24	UBP24	Q9UPU5
COPS3	CSN3	Q9UNS2
DARS1	SYDC	P14868
ADI1	MTND	Q9BV57
RECK	RECK	O95980
ADAM17	ADA17	P78536
IMPA1	IMPA1	P29218
UTP11	UTP11	Q9Y3A2
PURA	PURA	Q00577
DCTN3	DCTN3	O75935
VCL	VINC	P18206
DDR2	DDR2	Q16832
NTAN1	NTAN1	Q96AB6
PPP1R12A	MYPT1	O14974
PSMD12	PSD12	O00232
B3GNT2	B3GN2	Q9NY97
LUM	LUM	P51884
DENR	DENR	O43583
SRM	SPEE	P19623
CROT	OCTC	Q9UKG9
FBN1	FBN1	P35555
RPL26	RL26	P61254
AXL	UFO	P30530
ICAM5	ICAM5	Q9UMF0
GSTP1	GSTP1	P09211
SORT1	SORT	Q99523
PFDN6	PFD6	O15212
CNTN1	CNTN1	Q12860
OVCA2	OVCA2	Q8WZ82
LRRC57	LRC57	Q8N9N7
ACAP2	ACAP2	Q15057
LRRC59	LRC59	Q96AG4
ALDH16A1	A16A1	Q8IZ83
PDXP	PLPP	Q96GD0
DDX17	DDX17	Q92841
P4HTM	P4HTM	Q9NXG6
GFPT2	GFPT2	O94808
SEC23A	SC23A	Q15436
NPEPPS	PSA	P55786
POLR2E	RPAB1	P19388
COASY	COASY	Q13057
FADD	FADD	Q13158
GMFB	GMFB	P60983
PTPN11	PTN11	Q06124
SORBS3	VINEX	O60504
PRPS1	PRPS1	P60891
GATD1	GALD1	Q8NB37
CBR1	CBR1	P16152
PCMT1	PIMT	P22061
FUT11	FUT11	Q495W5
PTPRM	PTPRM	P28827
RAB1B	RAB1B	Q9H0U4
DLD	DLDH	P09622
RRAS2	RRAS2	P62070
XYLT2	XYLT2	Q9H1B5
WDR12	WDR12	Q9GZL7
CDV3	CDV3	Q9UKY7
OSBP	OSBP1	P22059
ZNF521	ZN521	Q96K83
UBA1	UBA1	P22314
NPEPL1	PEPL1	Q8NDH3
CBR3	CBR3	O75828
CYP2C8	CP2C8	P10632
RAB23	RAB23	Q9ULC3
NADSYN1	NADE	Q6IA69
STAM	STAM1	Q92783
EIF4B	IF4B	P23588
CDH11	CAD11	P55287
AP3D1	AP3D1	O14617
ERH	ERH	P84090
LZTFL1	LZTL1	Q9NQ48
CANX	CALX	P27824
SAR1A	SAR1A	Q9NR31
AKT1	AKT1	P31749
VASN	VASN	Q6EMK4
SEC24D	SC24D	O94855
COX6B1	CX6B1	P14854
TMOD3	TMOD3	Q9NYL9
PDLIM7	PDLI7	Q9NR12
SRC	SRC	P12931
TIPRL	TIPRL	O75663
GSR	GSHR	P00390
UXS1	UXS1	Q8NBZ7
FLNA	FLNA	P21333
DNAJC10	DJC10	Q8IXB1
CRIM1	CRIM1	Q9NZV1
SCFD1	SCFD1	Q8WVM8
STX12	STX12	Q86Y82
PEPD	PEPD	P12955
PPM1B	PPM1B	O75688
LRRFIP1	LRRF1	Q32MZ4
STX7	STX7	O15400
ANXA7	ANXA7	P20073
UBXN4	UBXN4	Q92575
CHORDC1	CHRD1	Q9UHD1
CACYBP	CYBP	Q9HB71
ACTG1	ACTG	P63261
RTCB	RTCB	Q9Y3I0
RPL13	RL13	P26373
ACTN2	ACTN2	P35609
ADAMTS5	ATS5	Q9UNA0
SQOR	SQOR	Q9Y6N5
ACTR1B	ACTY	P42025
BAX	BAX	Q07812
PDGFRB	PGFRB	P09619
MYL6	MYL6	P60660
C1S	C1S	P09871
CUL3	CUL3	Q13618
PPP2CA	PP2AA	P67775
ETF1	ERF1	P62495
CSPG4	CSPG4	Q6UVK1
OSBPL1A	OSBL1	Q9BXW6
CCS	CCS	O14618
CALR	CALR	P27797
COA4	COA4	Q9NYJ1
CST3	CYTC	P01034
NDRG1	NDRG1	Q92597
PSMD10	PSD10	O75832
CFL1	COF1	P23528
PSMC1	PRS4	P62191
ABCE1	ABCE1	P61221
TNKS1BP1	TB182	Q9C0C2
AIDA	AIDA	Q96BJ3
EFL1	EFL1	Q7Z2Z2
TXNDC12	TXD12	O95881
HEBP2	HEBP2	Q9Y5Z4
CHMP4A	CHM4A	Q9BY43
CANT1	CANT1	Q8WVQ1
ELMO2	ELMO2	Q96JJ3
TPP2	TPP2	P29144
FKBP1A	FKB1A	P62942
KYAT1	KAT1	Q16773
FAHD2A	FAH2A	Q96GK7
PPP3CA	PP2BA	Q08209
LYPLAL1	LYPL1	Q5VWZ2
COPA	COPA	P53621
STAU1	STAU1	O95793
SKIC3	SKI3	Q6PGP7
TSG101	TS101	Q99816
HNRNPA2B1	ROA2	P22626
G3BP1	G3BP1	Q13283
CPD	CBPD	O75976
EIF2AK2	E2AK2	P19525
NUCB1	NUCB1	Q02818
APEX1	APEX1	P27695
ZYX	ZYX	Q15942
NIT2	NIT2	Q9NQR4
VPS25	VPS25	Q9BRG1
ITGA3	ITA3	P26006
H6PD	G6PE	O95479
UGGT1	UGGG1	Q9NYU2
EML4	EMAL4	Q9HC35
NACA	NACA(.|M),0	E9PAV3
ERAP1	ERAP1	Q9NZ08
ADSS2	PURA2	P30520
EIF3I	EIF3I	Q13347
LAMTOR1	LTOR1	Q6IAA8
ATP6V1A	VATA	P38606
PHAX	PHAX	Q9H814
NUDCD2	NUDC2	Q8WVJ2
YWHAH	1433F	Q04917
TMEM130	TM130	Q8N3G9
RAP2C	RAP2C	Q9Y3L5
GALNT4	GALT4	Q8N4A0
APEH	ACPH	P13798
TPT1	TCTP	P13693
DNASE1L1	DNSL1	P49184
STX4	STX4	Q12846
TAGLN	TAGL	Q01995
EDA2R	TNR27	Q9HAV5
TTN	TITIN	Q8WZ42
ESYT1	ESYT1	Q9BSJ8
WASHC5	WASC5	Q12768
HSPG2	PGBM	P98160
VPS29	VPS29	Q9UBQ0
LMNB1	LMNB1	P20700
SMAP1	SMAP1	Q8IYB5
PLG	PLMN	P00747
GFPT1	GFPT1	Q06210
EIF2A	EIF2A	Q9BY44
OGN	MIME	P20774
HDAC2	HDAC2	Q92769
EIF2S2	IF2B	P20042
BCAT2	BCAT2	O15382
PDCL3	PDCL3	Q9H2J4
EIF3L	EIF3L	Q9Y262
VARS1	SYVC	P26640
SMU1	SMU1	Q2TAY7
ADAM9	ADAM9	Q13443
PSMG3	PSMG3	Q9BT73
SUMO3	SUMO3	P55854
ITIH2	ITIH2	P19823
CDK2	CDK2	P24941
MAT2A	METK2	P31153
HS6ST1	H6ST1	O60243
HSD17B10	HCD2	Q99714
MARS1	SYMC	P56192
THSD4	THSD4	Q6ZMP0
HYOU1	HYOU1	Q9Y4L1
MINPP1	MINP1	Q9UNW1
SPTBN1	SPTB2	Q01082
DMTN	DEMA	Q08495
PPP6C	PPP6	O00743
LMO7	LMO7	Q8WWI1
GLT8D1	GL8D1	Q68CQ7
NCAM1	NCAM1	P13591
ABRAXAS2	ABRX2	Q15018
ALDOA	ALDOA	P04075
SF3B3	SF3B3	Q15393
NXN	NXN	Q6DKJ4
C1R	C1R	P00736
NUDT9	NUDT9	Q9BW91
KHDRBS1	KHDR1	Q07666
ACP2	PPAL	P11117
BPNT1	BPNT1	O95861
DUT	DUT	P33316
ADAM15	ADA15	Q13444
TRIOBP	TARA	Q9H2D6
CLIC4	CLIC4	Q9Y696
FBLIM1	FBLI1	Q8WUP2
API5	API5	Q9BZZ5
ARPC1B	ARC1B	O15143
CLTC	CLH1	Q00610
IQGAP1	IQGA1	P46940
RABGAP1	RBGP1	Q9Y3P9
RABGGTA	PGTA	Q92696
DIP2B	DIP2B	Q9P265
PRDX6	PRDX6	P30041
PANX1	PANX1	Q96RD7
YKT6	YKT6	O15498
DCTN6	DCTN6	O00399
CCT8	TCPQ	P50990
DDAH2	DDAH2	O95865
FN1	FINC	P02751
B3GNT9	B3GN9	Q6UX72
GPNMB	GPNMB	Q14956
RAP1B	RAP1B	P61224
IFT27	IFT27	Q9BW83
UPF1	RENT1	Q92900
ECM1	ECM1	Q16610
RASA1	RASA1	P20936
SEC23IP	S23IP	Q9Y6Y8
TAB1	TAB1	Q15750
USP7	UBP7	Q93009
RPL10A	RL10A	P62906
LAMP1	LAMP1	P11279
AKR1C2	AK1C2	P52895
UBE2H	UBE2H	P62256
GNAS	GNAS2	P63092
RANBP1	RANG	P43487
PPIE	PPIE	Q9UNP9
COL7A1	CO7A1	Q02388
RDX	RADI	P35241
LAMB2	LAMB2	P55268
TES	TES	Q9UGI8
POMK	SG196	Q9H5K3
DDX3X	DDX3X	O00571
CTSD	CATD	P07339
BMP1	BMP1	P13497
PFAS	PUR4	O15067
LANCL1	LANC1	O43813
PSMA6	PSA6	P60900
MRPL12	RM12	P52815
KIF23	KIF23	Q02241
IL1R1	IL1R1	P14778
CSRP1	CSRP1	P21291
PDHB	ODPB	P11177
SNRNP200	U520	O75643
VASP	VASP	P50552
PFKL	PFKAL	P17858
DCTN2	DCTN2	Q13561
THBS1	TSP1	P07996
RGN	RGN	Q15493
PABPN1	PABP2	Q86U42
MEGF6	MEGF6	O75095
PDLIM1	PDLI1	O00151
COL18A1	COIA1	P39060
PWP1	PWP1	Q13610
PSMB5	PSB5	P28074
CHST11	CHSTB	Q9NPF2
SEPHS1	SPS1	P49903
RPS15A	RS15A	P62244
RAB5B	RAB5B	P61020
PSMC6	PRS10	P62333
GOT1	AATC	P17174
NME4	NDKM	O00746
RRM2B	RIR2B	Q7LG56
PDCD6IP	PDC6I	Q8WUM4
CAV1	CAV1	Q03135
DPP9	DPP9	Q86TI2
KHSRP	FUBP2	Q92945
PITRM1	PREP	Q5JRX3
COL11A2	COBA2	P13942
EIF3J	EIF3J	O75822
MPI	MPI	P34949
PLAUR	UPAR	Q03405
DCUN1D1	DCNL1	Q96GG9
PPP2R5D	2A5D	Q14738
ACTN4	ACTN4	O43707
CTSL	CATL1	P07711
MMP19	MMP19	Q99542
GYG1	GLYG	P46976
ADAM19	ADA19	Q9H013
LTBR	TNR3	P36941
ARL8B	ARL8B	Q9NVJ2
METAP2	MAP2	P50579
TCEAL4	TCAL4	Q96EI5
SH3GL1	SH3G1	Q99961
PARK7	PARK7	Q99497

## Sheet: S2
Index	Name	Code	Type	P-value	Adjusted p-value	Odds Ratio	Combined score	Protein
1	Intracellular Protein Transport	(GO:0006886)	BP	6.398e-11	1.776e-07	4.19	98.3	VPS29;ARF4;STX12;IPO11;COPA;RAB5B;TSG101;SAR1A;RAB1B;CLTC;HIKESHI;PTPN23;SCFD1;IPO9;SNX27;RAB23;AKT1;ARFIP1;STX4;TNPO2;TNPO3;YWHAH;STX7;AP3D1;AP3B1;STAM;ARCN1;EHD1;SEC23IP;APEX1;IFT27;CALR;VPS25;KPNB1
2	Protein Transport	(GO:0015031)	BP	1.736e-09	2.409e-06	3.92	79.08	VPS29;MACF1;ARF4;STX12;COPA;RAB5B;SAR1A;RAB1B;CLTC;ARHGAP1;HIKESHI;SNX4;SCFD1;SNX27;RAB23;ARFIP1;STX4;SPTBN1;YWHAH;STX7;AP3D1;AP3B1;ARCN1;PDIA4;DNM2;EHD1;RAB10;SEC23IP;CANX;IFT27;MYH9
3	Actomyosin Structure Organization	(GO:0031032)	BP	3.07e-08	2.311e-05	7.77	134.4	WDR1;ACTN2;SRC;TMOD3;CUL3;RHOA;TTN;PDLIM1;TJP1;CSRP2;CSRP1;ZYX;MYH9;FLNC
4	Regulation Of Cell Migration	(GO:0030334)	BP	3.33e-08	2.311e-05	3.13	53.93	MACF1;HDAC2;CLIC4;SF3B3;SRC;NEXN;PTPRK;THBS1;MYLK;CORO1C;ROBO1;ACTG1;PPP3CA;GPNMB;AKT1;FLNA;STX4;PDGFRB;HSPA5;CAV1;RDX;ACTN4;CYRIB;RHOA;RAP2C;TJP1;DAB2;ADAM17;ADAM15;CDH11;CNTN1;ADAM9;RECK;FERMT2;VCL
5	Cytoplasmic Translational Initiation	(GO:0002183)	BP	9.474e-08	5.26e-05	14.88	240.67	EIF4A2;EIF4A1;EIF5;EIF3K;EIF3L;EIF3I;EIF3J;EIF3E;EIF2S2
6	Protein Localization	(GO:0008104)	BP	3.064e-07	0.0001417	3.19	47.89	VPS29;ARF4;STX12;COPA;RAB5B;SAR1A;RAB1B;CLTC;PTPRK;CORO1B;SCFD1;SNX27;RAB23;FLNA;ARFIP1;STX4;YWHAH;CAV1;STX7;AP3D1;AP3B1;ARCN1;EHD1;SEC23IP;APEX1;IFT27;LAMTOR1;FERMT2;VCL
7	Cell-Matrix Adhesion	(GO:0007160)	BP	4.551e-07	0.0001805	5.58	81.49	ACTN2;ITGA3;SRC;ITGA1;FN1;PTPRK;SGCE;ADAM15;CDH11;ZYX;ADAM9;ITGA5;VCL;FERMT2;BCAT2
8	Regulation Of Apoptotic Process	(GO:0042981)	BP	9.538e-07	0.000331	2.38	33.06	NOTCH2;PSMD10;ARF4;HDAC2;VCP;DDX3X;SRC;GSTP1;PARK7;HMGB1;FSTL1;THBS1;PRDX5;RUVBL2;RUVBL1;CFL1;AKT1;FLNA;FADD;CTSD;TXNDC5;PCID2;NIBAN2;HSPA5;UTP11;API5;ACTN2;ACTN1;ACTL6A;PLAUR;PA2G4;ACTN4;DNM2;TJP1;DAB2;IRF3;AXL;DDAH2;APEX1;RASA1;BAX;CALR;EEF1E1;TPT1
9	Formation Of Cytoplasmic Translation Initiation Complex	(GO:0001732)	BP	1.264e-06	0.0003744	25.92	352.05	EIF5;EIF3K;EIF3L;EIF3I;EIF3J;EIF3E
10	Membrane Organization	(GO:0061024)	BP	1.349e-06	0.0003744	4.24	57.25	HSPA8;TSG101;DBNL;PDCD6IP;SAR1A;AP3D1;STAM;TOR1AIP1;CORO1C;LMNB1;DNM2;SNX3;NSFL1C;REEP5;CHMP4A;ESYT1;VPS25;SPTBN1
1	Focal Adhesion	(GO:0005925)	CC	3.147e-35	8.591e-33	8.31	660.29	RPL30;TES;ARPC1B;CLTC;GDI2;RPL10A;TRIOBP;ACTG1;AKAP12;RPS4X;ALCAM;CSRP2;CSRP1;CFL1;ANXA6;PDGFRB;PDIA3;PDCD6IP;PPP1R12A;ITGA3;ACTN2;ACTN1;ITGA1;PLAUR;RRAS2;KIF23;LMO7;ACTN4;HSPG2;RHOA;DNM2;ADAM17;ADAM9;MYH9;ITGA5;PFN1;TLN1;CD46;MAPRE2;VCL;DDR2;FBLIM1;SRC;NEXN;IQGAP1;CORO1B;CORO1C;PDLIM1;G3BP1;FLNA;FLNB;FLNC;PDLIM7;VASP;HSPA8;HSPA5;CAV1;RDX;MSN;SORBS3;IGF2R;RAB10;DAB2;ZYX;HYOU1;CSPG4;P4HB;CALR;FERM…
2	Cell-Substrate Junction	(GO:0030055)	CC	1.212e-34	1.654e-32	8.1	632.89	RPL30;TES;ARPC1B;CLTC;GDI2;RPL10A;TRIOBP;ACTG1;AKAP12;RPS4X;ALCAM;CSRP2;CSRP1;CFL1;ANXA6;PDGFRB;PDIA3;PDCD6IP;PPP1R12A;ITGA3;ACTN2;ACTN1;ITGA1;PLAUR;RRAS2;KIF23;LMO7;ACTN4;HSPG2;RHOA;DNM2;ADAM17;ADAM9;MYH9;ITGA5;PFN1;TLN1;CD46;MAPRE2;VCL;DDR2;FBLIM1;SRC;NEXN;IQGAP1;CORO1B;CORO1C;PDLIM1;G3BP1;FLNA;FLNB;FLNC;PDLIM7;VASP;HSPA8;HSPA5;CAV1;RDX;MSN;SORBS3;IGF2R;RAB10;DAB2;ZYX;HYOU1;CSPG4;P4HB;CALR;FERM…
3	Intracellular Organelle Lumen	(GO:0070013)	CC	1.85e-22	1.684e-20	4.07	203.53	COL18A1;DDX3X;PRKCSH;TXNDC12;HMGB1;APEH;ADAMTS5;ACTR1B;ALDH2;CTSL;SDF4;GYG1;CTSD;PDIA3;DBNL;IGFBP4;PLAUR;MMP8;HSPG2;COASY;ACLY;MINPP1;ADAM17;PKM;PSMA2;CANX;MXRA8;PPIE;ALDOA;DLD;KPNB1;VCL;BCAT2;VCP;PSMD12;ACSS2;CANT1;ITIH2;H6PD;POLDIP2;PSMD13;GSTP1;COL11A2;DLST;PDHB;FSTL1;HSD17B10;THBS1;CST3;PRDX5;CAND1;PITRM1;IGFBP7;CCT8;UGGT1;TXNDC5;HSPA8;HSPA5;LUM;LAMB2;GSR;ERAP1;FN1;EEF2;MAPK14;KTN1;DERA;NUDT9…
4	Secretory Granule Lumen	(GO:0034774)	CC	5.675e-20	3.873e-18	6.25	277.15	LGALS3BP;ECM1;PSMD12;VCP;DDX3X;CANT1;PSMD13;GSTP1;GDI2;PLG;HMGB1;THBS1;HEBP2;ACTR1B;CAND1;CCT8;CTSD;GYG1;TXNDC5;DYNC1H1;HSPA8;DBNL;ACTN2;ACTN1;FN1;VEGFB;ACTN4;PA2G4;CYRIB;EEF2;MMP8;MAPK14;PRDX6;DERA;ACLY;PFKL;PKM;PSMC3;PSMA2;PPIE;ALDOA;ACTR10;NIT2;KPNB1;VCL;DNASE1L1
5	Ficolin-1-Rich Granule	(GO:0101002)	CC	2.898e-19	1.582e-17	8.5	362.75	PSMD12;VCP;DDX3X;CANT1;PSMD13;COPB1;GSTP1;UBR4;HMGB1;APEH;CST3;ACTR1B;CAND1;LAMP1;CCT8;GYG1;CTSD;HSPA8;DBNL;EEF2;MAPK14;RHOA;DERA;ACLY;DYNC1LI1;PFKL;PKM;PSMC3;PSMA2;PPIE;LAMTOR1;ALDOA;ACTR10;KPNB1;VCL
6	Ficolin-1-Rich Granule Lumen	(GO:1904813)	CC	7.251e-19	3.299e-17	11.07	462.31	PSMD12;VCP;DDX3X;CANT1;PSMD13;GSTP1;HMGB1;APEH;CST3;ACTR1B;CAND1;CCT8;GYG1;CTSD;HSPA8;DBNL;EEF2;MAPK14;DERA;ACLY;PFKL;PKM;PSMC3;PSMA2;PPIE;ALDOA;ACTR10;KPNB1;VCL
7	Cytoplasmic Vesicle Lumen	(GO:0060205)	CC	1.368e-13	5.335e-12	8.87	262.78	HSPA8;PSMD12;VCP;DDX3X;DBNL;PSMD13;GSTP1;GDI2;HMGB1;EEF2;MAPK14;DERA;PFKL;ACTR1B;PKM;CAND1;PSMC3;PSMA2;PPIE;CCT8;ALDOA;GYG1;VCL
8	Actin Cytoskeleton	(GO:0015629)	CC	1.781e-13	6.078e-12	4.75	139.42	MACF1;CLIC4;WDR1;ARPC1B;NEXN;PDXP;IQGAP1;TRIOBP;CORO1B;MYLK;ACTG1;CORO1C;CAPZB;CFL2;CFL1;FLNA;PLS3;FLNB;SPTBN1;PDLIM7;VASP;DBNL;DMTN;PPP1R12A;ACTN2;ACTN1;SWAP70;RDX;ACTN4;ADAM17;AXL;APEX1;ZYX;FSCN1;MYH9;ALDOA;DBN1;DDR2
9	Cytoskeleton	(GO:0005856)	CC	2.863e-12	8.686e-11	3.4	90.35	CLIC4;ARPC1B;TRIOBP;MYLK;ACTG1;TUBB6;ACTR1B;NUDCD2;CAPZB;TUBB3;CFL2;CFL1;AKT1;LRRFIP1;CCT3;PPP1R12A;ACTN2;SWAP70;ACTN4;CKAP5;EML4;ADAM17;FSCN1;MYH9;ALDOA;MAPRE2;DBN1;VCL;DDR2;PSMD10;MACF1;NEXN;PDXP;IQGAP1;NDRG1;CORO1C;PPP2CA;PDLIM1;FLNA;FLNB;CCT8;SPTBN1;PDLIM7;VASP;DMTN;MSN;SEPTIN7;AXL;APEX1;ZYX;P4HB
10	Endoplasmic Reticulum Lumen	(GO:0005788)	CC	3.422e-11	9.343e-10	4.54	109.5	COL18A1;H6PD;ITIH2;PRKCSH;COL11A2;TXNDC12;FSTL1;THBS1;CST3;ADAMTS5;IGFBP7;UGGT1;TXNDC5;PDIA3;HSPA5;IGFBP4;LAMB2;ERAP1;FN1;PLAUR;KTN1;MINPP1;ADAM17;COL7A1;CANX;DNAJC10;MXRA8;NUCB1;HYOU1;CALR;P4HB;FBN1
1	Cadherin Binding	(GO:0045296)	MF	6.096e-34	3.054e-31	9.14	699.19	TES;DDX3X;ARHGAP1;PTPRM;PARK7;PCMT1;ATIC;CAPZB;RUVBL1;TNKS1BP1;LRRFIP1;SH3GL1;DBNL;SWAP70;TMOD3;CKAP5;EPN2;PKM;CDH11;FSCN1;MYH9;CHMP4A;PFN1;TLN1;ALDOA;CD46;DBN1;VCL;MACF1;LRRC59;SRC;IQGAP1;NDRG1;CORO1B;PDLIM1;FLNA;FLNB;CCT8;YKT6;SPTBN1;GCN1;VASP;RANBP1;HSPA8;NIBAN2;HSPA5;RDX;PTPN11;EEF2;PRDX6;VASN;SEPTIN7;KTN1;EHD1;TJP1;RAB10;CCS;EIF5;GLOD4;SERBP1;EIF3E
2	RNA Binding	(GO:0003723)	MF	5.113e-26	1.281e-23	3.59	209.32	EIF4A2;EIF4A1;RPL30;TES;RTCB;PARK7;APEH;RPL10A;KHSRP;DENR;DDX17;PDIA3;PCID2;EIF1AX;ACTN1;ACTN4;PDIA4;DYNC1LI1;DDX39B;FSCN1;PPIE;ERH;RPL26;FKBP4;SNRNP200;PFN1;KPNB1;LRRC59;KHDRBS1;MACF1;VCP;PEF1;DDX1;MRPL12;STIP1;G3BP1;CSTF1;SPTBN1;GCN1;HSPA8;TIA1;API5;NONO;RDX;EIF2AK2;MSN;PA2G4;EEF2;EIF2S2;HNRNPL;EIF5;FUBP1;CAPRIN1;ACO1;UBA1;CALR;DDX3X;CLTC;GDI2;HMGB1;ELAVL1;RPS4X;CSRP1;ANXA7;LRRFIP1;CCT3;UPF1;UT…
3	mRNA Binding	(GO:0003729)	MF	4e-08	6.68e-06	3.75	63.93	EIF4A1;KHDRBS1;DDX3X;PARK7;MRPL12;ELAVL1;PURB;KHSRP;G3BP1;DENR;SF3B1;DDX17;TIA1;CNBP;EIF2S2;HNRNPAB;HNRNPL;PKM;FUBP1;CAPRIN1;HNRNPA2B1;SERBP1;PPIE;ACO1;ETF1;RPL26;CALR
4	Translation Initiation Factor Activity	(GO:0003743)	MF	1.6e-07	2.004e-05	11.22	175.51	EIF4A2;EIF4A1;EIF5;EIF3K;EIF1AX;EIF3L;EIF3I;EIF3J;EIF3E;EIF2S2
5	Actin Binding	(GO:0003779)	MF	2.807e-07	2.813e-05	4.31	65.09	MACF1;DBNL;DMTN;RDX;MSN;ACTN4;PDLIM1;CAPZB;FSCN1;MYH9;FLNB;P4HB;PFN1;UTRN;ALDOA;VCL;SPTBN1;FERMT2;DBN1;PDLIM7
6	Endopeptidase Activity	(GO:0004175)	MF	3.978e-06	0.0003322	2.97	36.92	C1S;C1R;PLG;APEH;ADAMTS5;PSMB5;PITRM1;CTSL;CTSD;PDIA3;USP24;USP7;NRDC;ERAP1;MMP8;ADAM19;PSMA6;ADAM17;BMP1;ADAM15;PAPPA;CNTN1;MMP19;ADAM9;TPP2;THOP1
7	Metallopeptidase Activity	(GO:0008237)	MF	1.171e-05	0.0008382	4.44	50.4	NRDC;ERAP1;MMP8;ADAM19;ADAMTS5;ADAM17;BMP1;ADAM15;PITRM1;PAPPA;ADAM9;MMP19;THOP1;METAP2
8	Transition Metal Ion Binding	(GO:0046914)	MF	1.962e-05	0.001229	2.49	26.97	SEC23A;TES;XYLT2;PARK7;ADH5;NPEPPS;CSRP1;IMPA1;PITRM1;FNTB;CHORDC1;S100A13;ME1;MGAT1;ARIH1;GYG1;GALNT4;LANCL1;ERAP1;SORD;MMP8;CCS;PAPPA;RGN;WDFY1;MSRB3;CALR;SEC24D;TARS1;KPNB1
9	Metalloendopeptidase Activity	(GO:0004222)	MF	2.931e-05	0.001632	4.69	48.96	ADAM19;ADAMTS5;ADAM17;BMP1;ADAM15;PITRM1;PAPPA;NRDC;ADAM9;MMP19;MMP8;THOP1
10	Purine Ribonucleoside Triphosphate Binding	(GO:0035639)	MF	4.366e-05	0.002188	2.37	23.83	ARF4;PRPS1;RAB1B;RAP1B;TUBB6;TUBB3;ANXA6;AKT1;SEPHS1;HSPA8;HSPA5;HSPA4;RRAS2;RHOA;DNM2;RAB10;RAP2C;DYNC1LI1;PSMA6;ACLY;PPP5C;PFKL;CAPRIN1;IFT27;UBA2;MYH9;ADSS2;ABCE1;TARS1;ARL8B
1	Metabolism Of Proteins	R-HSA-392499	Reactome	1.514e-25	1.771e-22	3.21	183.2	EIF4A2;EIF4A1;RPL30;MPI;PARK7;APEH;RPL10A;MANEA;PCMT1;TUBB6;TUBB3;RUVBL1;DDX17;PDIA3;USP7;IGFBP4;EIF1AX;ECH1;LMO7;HSPG2;DYNC1LI1;LARS1;PAPPA;MXRA8;RPL26;STAMBP;TARS1;PSMD10;RAB5B;VCP;PSMD12;COPA;PSMD13;CUL3;COPB1;B3GLCT;DCUN1D1;COPS7A;MRPL12;SNX3;SCFD1;IGFBP7;SPTBN1;VARS1;HSPA8;UBE2H;TRAPPC4;GFPT2;GFPT1;FN1;EIF2AK2;STAM;EEF2;EIF2S2;COPS3;EIF5;COPS2;PSMG3;UBA2;UBA1;CALR;TAB1;FBN1;ARF4;PRKCSH;RPS4X…
2	Immune System	R-HSA-168256	Reactome	1.913e-22	1.119e-19	2.98	148.86	EIF4A2;EIF4A1;UBE3A;ICAM5;APEH;ACTG1;NPEPPS;TUBB6;LAMP1;TUBB3;CFL1;AKT1;GYG1;PDIA3;IL1R1;AIP;LMO7;DYNC1LI1;ACLY;ADAM17;FSCN1;ELMO2;PPIE;KPNB1;VCL;ATP6V1A;RAB5B;VCP;PSMD12;PSMD13;CUL3;COPB1;UBR4;IQGAP1;RAP1B;FADD;TXNDC5;VASP;HSPA8;UBE2H;HSPA5;FN1;EIF2AK2;MSN;PA2G4;EEF2;EIF2S2;PRDX6;IGF2R;DERA;TPP2;BLMH;UBA1;CALR;TAB1;OSBPL1A;NIT2;DDX3X;PRKCSH;ARPC1B;CLTC;GDI2;PTPN23;HMGB1;EDA2R;LMNB1;PANX1;PPP3CA;…
3	Neutrophil Degranulation	R-HSA-6798695	Reactome	7.353e-18	2.174e-15	4.72	186.05	DDX3X;GDI2;HMGB1;APEH;HEBP2;ACTR1B;LAMP1;GYG1;CTSD;CAP1;DBNL;PLAUR;MMP8;DDOST;RHOA;RAP2C;DYNC1LI1;ACLY;PKM;PSMA2;PPIE;ALDOA;KPNB1;VCL;DNASE1L1;RAB5B;PSMD12;VCP;CANT1;PSMD13;GSTP1;COPB1;UBR4;IQGAP1;RAP1B;CST3;CAND1;CCT8;TXNDC5;DYNC1H1;HSPA8;PA2G4;EEF2;MAPK14;PRDX6;IGF2R;DERA;RAB10;PFKL;PSMC3;LAMTOR1;NIT2;ACTR10
4	Post-translational Protein Modification	R-HSA-597592	Reactome	7.433e-18	2.174e-15	2.98	117.67	MPI;PARK7;MANEA;TUBB6;TUBB3;RUVBL1;DDX17;PDIA3;USP7;IGFBP4;LMO7;DYNC1LI1;MXRA8;STAMBP;PSMD10;RAB5B;VCP;PSMD12;COPA;PSMD13;CUL3;COPB1;B3GLCT;DCUN1D1;COPS7A;SNX3;SCFD1;IGFBP7;SPTBN1;HSPA8;UBE2H;TRAPPC4;GFPT2;GFPT1;FN1;EIF2AK2;STAM;EEF2;COPS3;COPS2;PSMG3;UBA2;UBA1;CALR;TAB1;FBN1;ARF4;PRKCSH;ADAMTS5;PPP6C;CAPZB;SUMO3;GMPPA;PGM3;ACTL6A;PLAUR;UCHL3;RABGGTA;DDOST;RHOA;DDB1;PSMA6;B3GNT9;PSMA1;PSMA2;CANX;…
5	Innate Immune System	R-HSA-168249	Reactome	7.617e-17	1.782e-14	3.22	119.56	DDX3X;PRKCSH;ARPC1B;GDI2;HMGB1;APEH;ACTG1;PANX1;PPP3CA;HEBP2;ACTR1B;LAMP1;CTSL;CFL1;LRRFIP1;GYG1;CTSD;CAP1;DBNL;PLAUR;PPP2R5D;MMP8;DDOST;RHOA;DNM2;RAP2C;DYNC1LI1;PSMA6;ACLY;PKM;PSMA1;IRF3;PSMA2;ELMO2;PPIE;MYH9;CD46;ALDOA;KPNB1;VCL;DNASE1L1;ATP6V1A;RAB5B;VCP;PSMD12;CANT1;C1S;SRC;C1R;PSMD13;GSTP1;COPB1;UBR4;IQGAP1;RAP1B;PPP2CA;CST3;PSMB5;CAND1;POLR2E;FADD;CCT8;TXNDC5;DYNC1H1;HSPA8;PTPN11;PA2G4;EEF2…
6	Asparagine N-linked Glycosylation	R-HSA-446203	Reactome	2.36e-13	4.601e-11	5.1	148.29	DCTN6;ARF4;COPA;VCP;SEC23A;DCTN2;PRKCSH;COPB1;RAB1B;MPI;DCTN3;MANEA;PPP6C;SCFD1;TUBB6;CAPZB;TUBB3;LMAN2;GMPPA;PGM3;MGAT1;YKT6;UGGT1;SPTBN1;PDIA3;DYNC1H1;GFPT2;TRAPPC4;GFPT1;DDOST;ARCN1;DYNC1LI1;SEC23IP;PSMC1;COL7A1;CANX;CALR;SEC24D;ACTR10
7	Vesicle-mediated Transport	R-HSA-5653656	Reactome	7.46e-13	1.197e-10	3.4	94.85	ARF4;CLTC;GDI2;ACTG1;PPP6C;TUBB6;CAPZB;TUBB3;AKT1;SH3GL1;YWHAH;AP3B1;KIF23;EPN2;DNM2;DYNC1LI1;CHMP4B;MYH9;CHMP4A;VPS25;PAFAH1B1;DCTN6;RAB5B;SEC23A;COPA;RABGAP1;TSG101;DCTN2;SRC;RAB1B;COPB1;DCTN3;COPS7A;SCFD1;LMAN2;STX4;YKT6;SPTBN1;TXNDC5;DYNC1H1;HSPA8;SORT1;TRAPPC4;STAM;AP2B1;IGF2R;ARCN1;RAB10;TJP1;COPS3;DAB2;SEC23IP;COPS2;CPD;COL7A1;HYOU1;CALR;SEC24D;ACTR10
8	Membrane Trafficking	R-HSA-199991	Reactome	8.188e-13	1.197e-10	3.48	96.83	ARF4;CLTC;GDI2;ACTG1;PPP6C;TUBB6;CAPZB;TUBB3;AKT1;SH3GL1;YWHAH;AP3B1;KIF23;EPN2;DNM2;DYNC1LI1;CHMP4B;MYH9;CHMP4A;VPS25;PAFAH1B1;DCTN6;RAB5B;SEC23A;COPA;RABGAP1;TSG101;DCTN2;SRC;RAB1B;COPB1;DCTN3;COPS7A;SCFD1;LMAN2;STX4;YKT6;SPTBN1;TXNDC5;DYNC1H1;HSPA8;SORT1;TRAPPC4;STAM;AP2B1;IGF2R;ARCN1;RAB10;TJP1;COPS3;DAB2;SEC23IP;COPS2;CPD;COL7A1;SEC24D;ACTR10
9	Disease	R-HSA-1643685	Reactome	2.209e-12	2.872e-10	2.35	63.18	RPL30;MPI;RPL10A;ACTG1;TUBB6;TUBB3;FNTB;AKT1;GYG1;SH3GL1;PDGFRB;IL1R1;LMO7;HSPG2;EML4;DYNC1LI1;ADAM17;PRKAR1B;CHMP4B;ELMO2;CHMP4A;RPL26;FKBP4;TLN1;VPS25;KPNB1;VCL;NOTCH2;RAB5B;VCP;PSMD12;TSG101;PSMD13;CUL3;B3GLCT;IQGAP1;RAP1B;G3BP1;FADD;SPTBN1;HSPA8;CAV1;GFPT1;FN1;EIF2AK2;MSN;STAM;EEF2;OGN;CDK2;GNAS;CSPG4;CALR;TAB1;NRP1;ACY1;PRKCSH;ARPC1B;CLTC;HMGB1;LMNB1;RPS4X;ADAMTS5;ATIC;CTSL;ARIH1;LRRFIP1;YWH…
10	Adaptive Immune System	R-HSA-1280218	Reactome	5.661e-12	6.623e-10	3.09	80.15	CLTC;UBE3A;ICAM5;HMGB1;NPEPPS;PPP3CA;TUBB6;ACTR1B;CAPZB;TUBB3;CTSL;AKT1;CTSD;PDIA3;KIF23;LMO7;PPP2R5D;DNM2;DYNC1LI1;PSMA6;PSMA1;PSMA2;CANX;THOP1;DCTN6;SEC23A;PSMD12;DCTN2;SRC;PSMD13;CUL3;DCTN3;UBR4;RAP1B;PPP2CA;PSMB5;STX4;VASP;DYNC1H1;UBE2H;HSPA5;ERAP1;PTPN11;AP2B1;FKBP1A;PSMC5;PSMC6;PSMC3;PSMC1;NEDD4;TPP2;BLMH;UBA1;CALR;OSBPL1A;SEC24D;ACTR10
*	BP: Biological Process; CC: Cellular Components; MF: Molecular Function

## Sheet: S3
GENE	PROTEIN	UNIPROT
TF	TRFE	P02787
SPARC	SPRC	P09486
FN1	FINC	P02751
QSOX1	QSOX1	O00391
TIMP1	TIMP1	P01033
IGFBP6	IBP6	P24592
LGALS3BP	LG3BP	Q08380
MMP2	MMP2	P08253
SERPINE1	PAI1	P05121
S100A11	S10AB	P31949
LGALS1	LEG1	P09382
COL1A2	CO1A2	P08123
SERPING1	IC1	P05155
LUM	LUM	P51884
HPX	HEMO	P02790
MMP1	MMP1	P03956
CTSD	CATD	P07339
VIM	VIME	P08670
COL6A1	CO6A1	P12109
TPM4	TPM4	P67936
THBS1	TSP1	P07996
LDHA	LDHA	P00338
COL1A1	CO1A1	P02452
ACTN1	ACTN1	P12814
MMP3	MMP3	P08254
ACTG1	ACTG	P63261
SPOCK1	TICN1	Q08629
CD44	CD44	P16070
ALB	ALBU	P02768
CTSB	CATB	P07858
C1S	C1S	P09871
FSTL1	FSTL1	Q12841
LOX	LYOX	P28300
C1R	C1R	P00736
IGFBP7	IBP7	Q16270
IGFBP4	IBP4	P22692
TAGLN	TAGL	Q01995
CFB	CFAB	P00751
LTF	TRFL	P02788
PCOLCE	PCOC1	Q15113
NNMT	NNMT	P40261
CXCL8	IL8	P10145
SOD2	SODM	P04179
COL6A2	CO6A2	P12110
C4B	CO4B	P0C0L5
FBLN1	FBLN1	P23142
C3	CO3	P01024
B2M	B2MG	P61769
TNC	TENA	P24821
MSN	MOES	P26038
CFL1	COF1	P23528
DCN	PGS2	P07585
ENO1	ENOA	P06733
SPON2	SPON2	Q9BUD6
ECM1	ECM1	Q16610
WARS1	SYWC	P23381
ACTN4	ACTN4	O43707
PFN1	PROF1	P07737
LAP3	AMPL	P28838
YWHAZ	1433Z	P63104
COL6A3	CO6A3	P12111
DKK3	DKK3	Q9UBP4
PSAP	SAP	P07602
AHSG	FETUA	P02765
NUCB1	NUCB1	Q02818
CTSS	CATS	P25774
AGRN	AGRIN	O00468
TUBA4A	TBA4A	P68366
TXN	THIO	P10599
PLAU	UROK	P00749
RARRES2	RARR2	Q99969
A2M	A2MG	P01023
ICAM1	ICAM1	P05362
GRN	GRN	P28799
AKR1B1	ALDR	P15121
TUBB	TBB5	P07437
SERPINB2	PAI2	P05120
IFI30	GILT	P13284
HLA-A	HLAA	P04439
TPI1	TPIS	P60174
PTGDS	PTGDS	P41222
IL6	IL6	P05231
STC2	STC2	O76061
PAM	AMD	P19021
B4GALT1	B4GT1	P15291
TAGLN2	TAGL2	P37802
ITIH2	ITIH2	P19823
CFH	CFAH	P08603
GSTP1	GSTP1	P09211
CCL5	CCL5	P13501
TIMP2	TIMP2	P16035
ISG15	ISG15	P05161
PROCR	EPCR	Q9UNN8
CSF1	CSF1	P09603
GSTO1	GSTO1	P78417
VASN	VASN	Q6EMK4
ITIH4	ITIH4	Q14624
GSN	GELS	P06396
ISLR	ISLR	O14498
CUTA	CUTA	O60888
COL3A1	CO3A1	P02461
PLOD1	PLOD1	Q02809
COL4A1	CO4A1	P02462
STC1	STC1	P52823
PKM	KPYM	P14618
SERPINB7	SPB7	O75635
APP	A4	P05067
GDI2	GDIB	P50395
NME1	NDKA	P15531
CD248	CD248	Q9HCU0
P4HB	PDIA1	P07237
AFP	FETA	P02771
FLNA	FLNA	P21333
GBP1	GBP1	P32455
ALDOA	ALDOA	P04075
PRDX1	PRDX1	Q06830
SDF4	CAB45	Q9BRK5
LTBP2	LTBP2	Q14767
IGHG4	IGHG4	P01861
S100A6	S10A6	P06703
HSPA8	HSP7C	P11142
CST3	CYTC	P01034
VTN	VTNC	P04004
AXL	UFO	P30530
CTSL	CATL1	P07711
TUBA1C	TBA1C	Q9BQE3
PGAM1	PGAM1	P18669
HSPG2	PGBM	P98160
LOXL2	LOXL2	Q9Y4K0
LAMP2	LAMP2	P13473
LDHB	LDHB	P07195
PRDX6	PRDX6	P30041
TPM1	TPM1	P09493
KRT71	K2C71	Q3SY84
IGKC	IGKC	P01834
COL5A1	CO5A1	P20908
COL12A1	COCA1	Q99715
SERPINC1	ANT3	P01008
QPCT	QPCT	Q16769
FBN1	FBN1	P35555
COL4A2	CO4A2	P08572
UCHL1	UCHL1	P09936
IGHG1	IGG1(.|IGHG1),0	P01857
NME2	NDKB	P22392
EFEMP2	FBLN4	O95967
CHI3L1	CH3L1	P36222
PDLIM1	PDLI1	O00151
MYL6	MYL6	P60660
CALR	CALR	P27797
CLSTN1	CSTN1	O94985
TTN	TITIN	Q8WZ42
EEF2	EF2	P13639
FBLN5	FBLN5	Q9UBX5
PGK1	PGK1	P00558
CCN2	CCN2	P29279
NID1	NID1	P14543
BGN	PGS1	P21810
STAT1	STAT1	P42224
HSPA5	BIP	P11021
CALD1	CALD1	Q05682
TKT	TKT	P29401
HSP90AB1	HS90B	P08238
SERPINF2	A2AP	P08697
CCN1	CCN1	O00622
YWHAG	1433G	P61981
PPIA	PPIA	P62937
ACTA2	ACTA	P62736
VEGFC	VEGFC	P49767
IGFBP5	IBP5	P24593
COL7A1	CO7A1	Q02388
RARRES1	TIG1	P49788
GLO1	LGUL	Q04760
NPC2	NPC2	P61916
DAG1	DAG1	Q14118
YWHAE	1433E	P62258
CXCL3	CXCL3	P19876
TMSB10	TYB10	P63313
LAMC1	LAMC1	P11047
PDIA3	PDIA3	P30101
NRP1	NRP1	O14786
PBK	TOPK	Q96KB5
PRKCSH	GLU2B	P14314
MMP12	MMP12	P39900
PRDX2	PRDX2	P32119
VCL	VINC	P18206
HNRNPA2B1	ROA2	P22626
IGFBP3	IBP3	P17936
ARHGDIA	GDIR1	P52565
GC	VTDB	P02774
PLTP	PLTP	P55058
AEBP1	AEBP1	Q8IUX7
PZP	PZP	P20742
NBL1	NBL1	P41271
HBB	HBB	P68871
SLC3A2	4F2	P08195
PSME2	PSME2	Q9UL46
COTL1	COTL1	Q14019
COL5A2	CO5A2	P05997
PTX3	PTX3	P26022
PAPPA	PAPP1	Q13219
SECTM1	SCTM1	Q8WVN6
HLA-C	HLAC	P10321
INHBA	INHBA	P08476
KRT1	K2C1	P04264
THBS2	TSP2	P35442
GNPTG	GNPTG	Q9UJJ9
PAMR1	PAMR1	Q6UXH9
TGFB2	TGFB2	P61812
UBE2L3	UB2L3	P68036
SEMA7A	SEM7A	O75326
PDCD1LG2	PD1L2	Q9BQ51
ANPEP	AMPN	P15144
TPP1	TPP1	O14773
PLOD2	PLOD2	O00469
TAF1L	TAF1L	Q8IZX4
HLA-B	HLAB	P01889
CFI	CFAI	P05156
MASP1	MASP1	P48740
EXT1	EXT1	Q16394
NEO1	NEO1	Q92859
CXCL10	CXL10	P02778
SERPINH1	SERPH	P50454
UBE2V1	UB2V1	Q13404
MAN1A1	MA1A1	P33908
PEBP1	PEBP1	P30086
CLEC11A	CLC11	Q9Y240
ABI3BP	TARSH	Q7Z7G0
SERPINB6	SPB6	P35237
PXDN	PXDN	Q92626
ACTBL2	ACTBL	Q562R1
GLRX	GLRX1	P35754
GREM1	GREM1	O60565
PSG4	PSG4	Q00888
CSTB	CYTB	P04080
COL8A1	CO8A1	P27658
TNFAIP6	TSG6	P98066
GNS	GNS	P15586
AMBP	AMBP	P02760
PLS3	PLST	P13797
REPIN1	REPI1	Q9BWE0
HTRA1	HTRA1	Q92743
IGLC3	IGLC3	P0DOY3
DBI	ACBP	P07108
MXRA8	MXRA8	Q9BRK3
CALU	CALU	O43852
FSCN1	FSCN1	Q16658
C2	CO2	P06681
ABRACL	ABRAL	Q9P1F3
TGFBI	BGH3	Q15582
TMSB4X	TYB4	P62328
SOD3	SODE	P08294
ERAP1	ERAP1	Q9NZ08
GPC1	GPC1	P35052
PPIB	PPIB	P23284
RGMB	RGMB	Q6NW40
CNDP2	CNDP2	Q96KP4
LGMN	LGMN	Q99538
CXCL5	CXCL5	P42830
LAMA4	LAMA4	Q16363
HEXA	HEXA	P06865
CCL8	CCL8	P80075
OLFML3	OLFL3	Q9NRN5
EIF4A1	IF4A1	P60842
FLNB	FLNB	O75369
LAMB1	LAMB1	P07942
GAPDH	G3P	P04406
MDH2	MDHM	P40926
PLOD3	PLOD3	O60568
MDH1	MDHC	P40925
SH3BGRL3	SH3L3	Q9H299
ARPC3	ARPC3	O15145
PSMA7	PSA7	O14818
STMN1	STMN1	P16949
GPI	G6PI	P06744
MYH9	MYH9	P35579
TXNDC5	TXND5	Q8NBS9
RCN1	RCN1	Q15293
FTH1	FRIH	P02794
SERPINF1	PEDF	P36955
PGLS	6PGL	O95336
PSME1	PSME1	Q06323
BMP1	BMP1	P13497
LMAN2	LMAN2	Q12907
PSMB3	PSB3	P49720
MFGE8	MFGM	Q08431
MFAP2	MFAP2	P55001
CORO1C	COR1C	Q9ULV4
GM2A	SAP3	P17900
CTSC	CATC	P53634
PRNP	PRIO	P04156
AFM	AFAM	P43652
IL18BP	I18BP	O95998
PDIA6	PDIA6	Q15084
ALCAM	CD166	Q13740
NUCB2	NUCB2	P80303
B4GAT1	B4GA1	O43505
GOLM1	GOLM1	Q8NBJ4
GFPT2	GFPT2	O94808
ALDOC	ALDOC	P09972
SH3BGRL	SH3L1	O75368
LDLR	LDLR	P01130
MRC2	MRC2	Q9UBG0
MYDGF	MYDGF	Q969H8
FKBP1A	FKB1A	P62942
SRGN	SRGN	P10124
GGH	GGH	Q92820
C1QTNF1	C1QT1	Q9BXJ1
MT2A	MT2	P02795
GARS1	GARS	P41250
PTK7	PTK7	Q13308
PVR	PVR	P15151
IGL1	IGL1	P0DOX8
FLNC	FLNC	Q14315
EEF1G	EF1G	P26641
MYLK	MYLK	Q15746
CLTC	CLH1	Q00610
EBI3	IL27B	Q14213
CXCL1	GROA	P09341
PLG	PLMN	P00747
SERPINE2	GDN	P07093
MYL9	MYL9	P24844
IFITM1	IFM1	P13164
POSTN	POSTN	Q15063
ACTR3	ARP3	P61158
PHPT1	PHP14	Q9NRX4
CLIC1	CLIC1	O00299
PSG1	PSG1	P11464
HEXB	HEXB	P07686
MARCKS	MARCS	P29966
TGM2	TGM2	P21980
NEXN	NEXN	Q0ZGT2
C1RL	C1RL	Q9NZP8
S100A4	S10A4	P26447
UBA1	UBA1	P22314
HSP90AA1	HS90A	P07900
UBE2N	UBE2N	P61088
CST1	CYTN	P01037
TFPI	TFPI1	P10646
CCL2	CCL2	P13500
YWHAQ	1433T	P27348
WDR1	WDR1	O75083
PSMB2	PSB2	P49721
TPM2	TPM2	P07951
CAP1	CAP1	Q01518
VCP	TERA	P55072
IGHG2	IGHG2	P01859
TXNRD1	TRXR1	Q16881
C4A	CO4A	P0C0L4
PAFAH1B2	PA1B2	P68402
EMILIN1	EMIL1	Q9Y6C2
TFPI2	TFPI2	P48307
CXCL9	CXCL9	Q07325
RNH1	RINI	P13489
ITIH3	ITIH3	Q06033
MINPP1	MINP1	Q9UNW1
CCDC25	CCD25	Q86WR0
KRT9	K1C9	P35527
PSMA2	PSA2	P25787
NRP2	NRP2	O60462
UGP2	UGPA	Q16851
DKK1	DKK1	O94907
TPT1	TCTP	P13693
CTSZ	CATZ	Q9UBR2
RSU1	RSU1	Q15404
EXT2	EXT2	Q93063
PSMA3	PSA3	P25788
NEDD8	NEDD8	Q15843
PSMB1	PSB1	P20618
COPS2	CSN2	P61201
CLN5	CLN5	O75503
FTL	FRIL	P02792
MX1	MX1	P20591
UBE2V2	UB2V2	Q15819
CRIM1	CRIM1	Q9NZV1
G6PD	G6PD	P11413
YWHAB	1433B	P31946
ENG	EGLN	P17813
PSMA1	PSA1	P25786
SMPD1	ASM	P17405
FUCA2	FUCO2	Q9BTY2
CTHRC1	CTHR1	Q96CG8
NAMPT	NAMPT	P43490
HMGB1	HMGB1	P09429
TUBB3	TBB3	Q13509
TWSG1	TWSG1	Q9GZX9
HSPB1	HSPB1	P04792
SERPINA7	THBG	P05543
CAPZA1	CAZA1	P52907
PSMA6	PSA6	P60900
FDPS	FPPS	P14324
EIF5A	IF5A1	P63241
ADAMTS5	ATS5	Q9UNA0
SRPX2	SRPX2	O60687
MXRA5	MXRA5	Q9NR99
SOD1	SODC	P00441
SVEP1	SVEP1	Q4LDE5
PLBD2	PLBL2	Q8NHP8
CD59	CD59	P13987
KPNB1	IMB1	Q14974
HBA1	HBA	P69905
SULF1	SULF1	Q8IWU6
LGALS3	LEG3	P17931
CLU	CLUS	P10909
IFIT3	IFIT3	O14879
SACS	SACS	Q9NZJ4
PTTG1IP	PTTG	P53801
APOH	APOH	P02749
PSMB8	PSB8	P28062
NPEPPS	PSA	P55786
COL11A1	COBA1	P12107
GBP2	GBP2	P32456
CYCS	CYC	P99999
CPPED1	CPPED	Q9BRF8
CPQ	CBPQ	Q9Y646
AGA	ASPG	P20933
GBE1	GLGB	Q04446
PSMD7	PSMD7	P51665
DDT	DOPD	P30046
NECTIN2	NECT2	Q92692
DDAH1	DDAH1	O94760
CSPG4	CSPG4	Q6UVK1
HSPA4	HSP74	P34932
HSPA13	HSP13	P48723
PPT1	PPT1	P50897
ARPC4	ARPC4	P59998
SSC5D	SRCRL	A1L4H1
ACAN	PGCA	P16112
RBP4	RET4	P02753
ATP6AP1	VAS1	Q15904
EXTL2	EXTL2	Q9UBQ6
BTD	BTD	P43251
FKBP10	FKB10	Q96AY3
PDGFRB	PGFRB	P09619
PRDX3	PRDX3	P30048
CTSK	CATK	P43235
NT5E	5NTD	P21589
HSP90B1	ENPL	P14625
LRP1	LRP1	Q07954
CDH2	CADH2	P19022
PARK7	PARK7	Q99497
EZR	EZRI	P15311
TLN1	TLN1	Q9Y490
LMNA	LMNA	P02545
ZYX	ZYX	Q15942
AHNAK	AHNK	Q09666
UBE2L6	UB2L6	O14933
ANTXR1	ANTR1	Q9H6X2
DYNLRB1	DLRB1	Q9NP97
IGF2R	MPRI	P11717
MAN1B1	MA1B1	Q9UKM7
MYO5A	MYO5A	Q9Y4I1
MAN2B1	MA2B1	O00754
ITIH1	ITIH1	P19827
FGG	FIBG	P02679
LOXL1	LOXL1	Q08397
ATP6AP2	RENR	O75787
HEBP1	HEBP1	Q9NRV9
ALMS1	ALMS1	Q8TCU4
LAMA1	LAMA1	P25391
TYMP	TYPH	P19971
PGD	6PGD	P52209
PEA15	PEA15	Q15121
ITGB1	ITB1	P05556
PPP1R12A	MYPT1	O14974
RPL23	RL23	P62829
DPP4	DPP4	P27487
KRT10	K1C10	P13645
CMPK1	KCY	P30085
TBCA	TBCA	O75347
CRTAP	CRTAP	O75718
HNRNPK	HNRPK	P61978
ADAMTS1	ATS1	Q9UHI8
CSRP1	CSRP1	P21291
RBMX	RBMX	P38159
ERO1A	ERO1A	Q96HE7
MANBA	MANBA	O00462
HSPE1	CH10	P61604
CLIC4	CLIC4	Q9Y696
PGLYRP2	PGRP2	Q96PD5
ANXA2	ANXA2	P07355
DDX39B	DX39B	Q13838
ROBO1	ROBO1	Q9Y6N7
GOT2	AATM	P00505
MIF	MIF	P14174
RHOA	RHOA	P61586
DCBLD2	DCBD2	Q96PD2
ALDH1A1	AL1A1	P00352
SRPX	SRPX	P78539
MGAT5	MGT5A	Q09328
ZP4	ZP4	Q12836
CD109	CD109	Q6YHK3
CTSF	CATF	Q9UBX1
THY1	THY1	P04216
CD82	CD82	P27701
ANXA5	ANXA5	P08758
SIAE	SIAE	Q9HAT2
MAN2A1	MA2A1	Q16706
VNN1	VNN1	O95497
TNFRSF12A	TNR12	Q9NP84
IGFBP2	IBP2	P18065
ADAMTS4	ATS4	O75173
PEPD	PEPD	P12955
HNRNPA1	ROA1	P09651
IDO1	I23O1	P14902
IL7R	IL7RA	P16871
PLEC	PLEC	Q15149
IGF2	IGF2	P01344
NUTF2	NTF2	P61970
CTSO	CATO	P43234
DNAJC3	DNJC3	Q13217
IGHA1	IGHA1	P01876
GLB1	BGAL	P16278
BST1	BST1	Q10588
CTSA	PPGB	P10619
CDH13	CAD13	P55290
PCBP1	PCBP1	Q15365
TMEM132A	T132A	Q24JP5
SERPINB1	ILEU	P30740
CAPZA2	CAZA2	P47755
RAB14	RAB14	P61106
JAK1	JAK1	P23458
ERP44	ERP44	Q9BS26
ARPC1B	ARC1B	O15143
FBLN2	FBLN2	P98095
PSAT1	SERC	Q9Y617
ENO3	ENOB	P13929
SCRN1	SCRN1	Q12765
CBR1	CBR1	P16152
GLA	AGAL	P06280
AP2A1	AP2A1	O95782
PCMT1	PIMT	P22061
SEC23A	SC23A	Q15436
COL18A1	COIA1	P39060
UCHL3	UCHL3	P15374
RCN3	RCN3	Q96D15
PDIA4	PDIA4	P13667
LASP1	LASP1	Q14847
HARS1	HARS1	P12081
PTPRK	PTPRK	Q15262
PSMA5	PSA5	P28066
DPP3	DPP3	Q9NY33
STIP1	STIP1	P31948
IDH1	IDHC	O75874
NID2	NID2	Q14112
NAGLU	ANAG	P54802
FAM20C	FA20C	Q8IXL6
CD63	CD63	P08962
LAMB2	LAMB2	P55268
DLD	DLDH	P09622
ARPC2	ARPC2	O15144
TFG	TFG	Q92734
LAMA5	LAMA5	O15230
ANXA1	ANXA1	P04083
MGAT1	MGAT1	P26572
BASP1	BASP1	P80723
USP24	UBP24	Q9UPU5
MMP9	MMP9	P14780
SEMA3C	SEM3C	Q99985
PDLIM5	PDLI5	Q96HC4
AKR1A1	AK1A1	P14550

## Sheet: S4
Index	Name	Code	Type	P-value	Adjusted p-value	Odds Ratio	Combined score	Protein
1	Extracellular Matrix Organization	(GO:0030198)	BP	2.433e-28	6.776e-25	12.07	767.69	APP;COL18A1;COL11A1;COL12A1;PLOD3;PLG;LAMC1;NID1;NID2;LOXL1;CTSS;LOXL2;ADAMTS4;ADAMTS5;ADAMTS1;CTSK;SERPINH1;QSOX1;POSTN;CRTAP;TGFB2;GSN;MMP1;LUM;MMP2;SERPINF2;MMP3;MMP9;COL1A1;GREM1;MMP12;COL3A1;BMP1;COL1A2;COL4A2;LOX;COL5A1;COL4A1;COL7A1;COL5A2;PXDN;COL8A1;TGFBI
2	Supramolecular Fiber Organization	(GO:0097435)	BP	1.067e-22	1.485e-19	6.89	348.37	APP;COL18A1;HSP90AB1;TNFAIP6;COL12A1;PLOD3;LOXL1;LOXL2;EFEMP2;STMN1;EMILIN1;B2M;KRT71;TPM4;ACTN1;TPM2;KRT1;SERPINF2;TPM1;RHOA;KRT9;GREM1;LOX;PXDN;TAGLN2;ALDOA;MYL9;COL11A1;LTBP2;FBLN5;CORO1C;CST3;SERPINH1;HNRNPA1;CRTAP;TGFB2;GSN;LUM;MYO5A;KRT10;COL1A1;FKBP1A;COL3A1;MARCKS;COL1A2;BMP1;COL5A1;COL5A2;VIM
3	Collagen Fibril Organization	(GO:0030199)	BP	1.817e-20	1.687e-17	32.69	1485.91	COL18A1;CRTAP;TGFB2;LUM;COL11A1;COL12A1;SERPINF2;PLOD3;LOXL1;LOXL2;COL1A1;GREM1;COL3A1;BMP1;COL1A2;COL5A1;LOX;COL5A2;PXDN;SERPINH1
4	Negative Regulation Of Peptidase Activity	(GO:0010466)	BP	2.404e-19	1.674e-16	20.88	895.11	CSTB;ECM1;SERPINB1;SERPINB2;SERPINE2;LRP1;SERPINF1;SERPINE1;SERPINF2;PARK7;SERPINB7;SERPINA7;SERPINB6;CST3;VTN;TIMP2;SERPINH1;SERPING1;SPOCK1;TIMP1;GAPDH;CTSB
5	Regulation Of Endopeptidase Activity	(GO:0052548)	BP	1.309e-16	7.292e-14	15.74	575.65	SERPINB1;SERPINB2;SERPINE2;AHSG;SERPINF1;SERPINE1;SERPINF2;SERPINB7;SERPINA7;PSMB8;SERPINB6;VTN;PSMA3;TIMP2;PSME1;SERPINH1;PSME2;SERPING1;SPOCK1;TIMP1;GAPDH
6	Negative Regulation Of Endopeptidase Activity	(GO:0010951)	BP	1.18e-14	5.477e-12	14.49	464.74	SERPINB1;SERPINB2;SERPINE2;SERPINF1;SERPINE1;SERPINF2;SERPINB7;SERPINA7;SERPINB6;CST3;VTN;CST1;TIMP2;SERPINH1;SERPING1;SPOCK1;TIMP1;GAPDH;LTF
7	Proteolysis	(GO:0006508)	BP	1.531e-13	6.09e-11	4.77	140.86	CFH;CPQ;CTSZ;HTRA1;NEDD8;PLG;AEBP1;PEPD;CTSS;CNDP2;DPP3;DPP4;ADAMTS4;NPEPPS;ADAMTS5;CTSL;PLAU;ADAMTS1;ANPEP;CTSK;CTSF;CTSD;CTSC;CTSB;CTSA;SRGN;MMP1;MMP2;MMP3;ERAP1;PCOLCE;MMP9;MMP12;PSMA6;BMP1;PAPPA;TPP1;LGMN
8	Extracellular Structure Organization	(GO:0043062)	BP	2.884e-13	1.004e-10	9.1	262.65	APP;POSTN;MMP1;MMP2;COL11A1;MMP3;MMP9;COL1A1;ADAMTS4;MMP12;ADAMTS5;COL3A1;COL1A2;COL4A2;COL5A1;COL4A1;ADAMTS1;COL7A1;COL5A2;PXDN;COL8A1;TGFBI
9	External Encapsulating Structure Organization	(GO:0045229)	BP	3.512e-13	1.087e-10	8.99	257.88	APP;POSTN;MMP1;MMP2;COL11A1;MMP3;MMP9;COL1A1;ADAMTS4;MMP12;ADAMTS5;COL3A1;COL1A2;COL4A2;COL5A1;COL4A1;ADAMTS1;COL7A1;COL5A2;PXDN;COL8A1;TGFBI
10	Regulation Of Angiogenesis	(GO:0045765)	BP	7.148e-13	1.991e-10	5.98	167.18	ITGB1;ECM1;GRN;RNH1;SPARC;CXCL8;SERPINE1;HSPB1;THBS2;THBS1;MYDGF;ADAMTS1;APOH;PGK1;EMILIN1;TGFB2;STAT1;SERPINF1;KRT1;PSG1;VEGFC;SULF1;HSPG2;DCN;WARS1;CXCL10;IL6;COL4A2;CHI3L1
1	Collagen-Containing Extracellular Matrix	(GO:0062023)	CC	1.339e-97	2.812e-95	21.29	4749.89	SPARC;SERPINE2;COL12A1;SERPINE1;TNC;CLU;LOXL1;ICAM1;LOXL2;LGALS3;EFEMP2;LGALS1;CDH2;DAG1;CCN2;TGM2;POSTN;SERPINF1;KRT1;SERPINF2;PCOLCE;HSPG2;COL4A2;LOX;COL4A1;S100A6;COL8A1;SERPING1;S100A4;MXRA5;SEMA7A;HTRA1;FBLN1;LTBP2;AEBP1;NID1;FBLN2;NID2;FBLN5;HSP90B1;HPX;VTN;APOH;PSAP;SERPINH1;IGFBP7;A2M;TGFB2;AMBP;RARRES2;FN1;SSC5D;COL1A1;COL1A2;COL5A1;COL5A2;CSPG4;TGFBI;FBN1;LGALS3BP;COL18A1;SRPX;ECM1;CTSZ…
2	Intracellular Organelle Lumen	(GO:0070013)	CC	1.034e-68	1.085e-66	8.72	1364.57	ERO1A;APP;SPARC;CSF1;COL12A1;TNC;C4A;PSMD7;LGALS1;CDH2;FTH1;DAG1;COTL1;B2M;PDIA3;IGFBP5;IGFBP4;IGFBP3;KRT1;HSPG2;PDIA6;MINPP1;BTD;COL4A2;COL4A1;MXRA8;SERPING1;COL8A1;PPIB;PPIA;KPNB1;VCL;VCP;EBI3;GNS;HSP90B1;C3;PRDX3;HPX;STC2;SERPINH1;IGFBP7;TXNDC5;HSPA8;CRTAP;HSPA5;IDH1;FUCA2;GOT2;TMEM132A;FN1;GGH;EEF2;COL1A1;IL6;COL1A2;COL5A1;ALB;COL5A2;CALU;CSPG4;CALR;FBN1;GPI;COL18A1;HSP90AB1;TNFAIP6;PRKCSH;CT…
3	Secretory Granule Lumen	(GO:0034774)	CC	1.542e-60	1.079e-58	15.15	2087	LGALS3BP;APP;GPI;ECM1;SPARC;HSP90AB1;HEXB;SERPINE1;CTSZ;GDI2;CXCL1;HMGB1;CLU;ISLR;PSMD7;GM2A;TMSB4X;TIMP2;COTL1;QSOX1;TIMP1;B2M;CTSD;CTSC;SRGN;SERPINB1;HSP90AA1;ANXA2;AHSG;ACTN1;PGAM1;SERPINF2;FGG;NME2;ACTN4;PSMA5;DNAJC3;PKM;PSMA2;NPC2;SERPING1;CHI3L1;ALDOC;ALDOA;PPIA;PAFAH1B2;KPNB1;VCL;FTL;LTF;CSTB;ITIH4;GRN;VCP;ITIH3;GSTP1;PLG;GNS;THBS1;C3;APOH;PSMB1;AGA;A2M;S100A11;TXNDC5;CTSA;HSPA8;TGFB2;GSN;…
4	Endoplasmic Reticulum Lumen	(GO:0005788)	CC	7.841e-53	4.117e-51	14.52	1741.93	ERO1A;APP;COL18A1;CSF1;PRKCSH;COL12A1;CTSZ;TNC;LAMC1;C4A;MYDGF;ADAMTS5;LGALS1;CDH2;DAG1;QSOX1;TIMP1;B2M;CTSC;PDIA3;IGFBP5;AHSG;IGFBP4;IGFBP3;FGG;PDIA6;DNAJC3;MINPP1;COL4A2;COL4A1;COL6A2;COL6A1;MXRA8;COL8A1;SERPING1;FAM20C;COL6A3;MFGE8;PPIB;ITIH2;SERPINC1;COL11A1;EBI3;AFP;FSTL1;THBS1;HSP90B1;C3;CST3;STC2;SERPINH1;IGFBP7;TXNDC5;CRTAP;HSPA5;GOLM1;LAMB2;FUCA2;TMEM132A;ERAP1;FN1;LAMB1;COL1A1;ERP44;COL…
5	Focal Adhesion	(GO:0005925)	CC	2.49e-44	1.046e-42	10.02	1005.93	ITGB1;YWHAE;YWHAB;ARPC1B;CLTC;GDI2;TNC;HSPB1;PVR;ICAM1;ACTG1;MRC2;LASP1;ALCAM;CSRP1;CDH2;YWHAQ;PLAU;CFL1;DAG1;B2M;YWHAG;JAK1;TGM2;ACTR3;PDGFRB;PDIA3;ANXA1;PPP1R12A;TPM4;ACTN1;ANXA5;NME2;ACTN4;HSPG2;YWHAZ;RHOA;PROCR;CDH13;MYH9;EZR;PFN1;TLN1;PPIB;PPIA;CD44;VCL;ENG;PLEC;AHNAK;LRP1;NEXN;THY1;CORO1C;HSP90B1;DPP4;PDLIM1;FLNA;FLNB;CD59;RSU1;FLNC;HSPA8;GSN;HSPA5;MSN;IGF2R;MARCKS;HNRNPK;ARPC2;ARPC3;PTK7;Z…
6	Cell-Substrate Junction	(GO:0030055)	CC	1.211e-43	4.237e-42	9.76	964.69	ITGB1;YWHAE;YWHAB;ARPC1B;CLTC;GDI2;TNC;HSPB1;PVR;ICAM1;ACTG1;MRC2;LASP1;ALCAM;CSRP1;CDH2;YWHAQ;PLAU;CFL1;DAG1;B2M;YWHAG;JAK1;TGM2;ACTR3;PDGFRB;PDIA3;ANXA1;PPP1R12A;TPM4;ACTN1;ANXA5;NME2;ACTN4;HSPG2;YWHAZ;RHOA;PROCR;CDH13;MYH9;EZR;PFN1;TLN1;PPIB;PPIA;CD44;VCL;ENG;PLEC;AHNAK;LRP1;NEXN;THY1;CORO1C;HSP90B1;DPP4;PDLIM1;FLNA;FLNB;CD59;RSU1;FLNC;HSPA8;GSN;HSPA5;MSN;IGF2R;MARCKS;HNRNPK;ARPC2;ARPC3;PTK7;Z…
7	Vacuolar Lumen	(GO:0005775)	CC	1.448e-33	4.344e-32	15.04	1137.17	VCP;GRN;HEXB;GDI2;HEXA;IFI30;GNS;CTSS;C3;NAGLU;GM2A;CTSL;CTSK;SMPD1;GPC1;LAMP2;PSAP;CTSF;AGA;CTSD;CTSC;TXNDC5;CTSA;HSPA8;HSP90AA1;MANBA;ANXA2;LUM;FUCA2;BGN;GGH;HSPG2;PRDX6;DCN;CPPED1;DNAJC3;NPC2;GLB1;PPT1;CSPG4;MAN2B1;TPP1;AGRN;GLA;FTL;LGMN
8	Ficolin-1-Rich Granule Lumen	(GO:1904813)	CC	1.509e-30	3.632e-29	17.25	1184.42	GPI;CSTB;VCP;HSP90AB1;TNFAIP6;GSTP1;CTSZ;HBB;HMGB1;GNS;CTSS;CST3;PSMD7;FTH1;PSMB1;COTL1;TIMP2;CTSD;CTSB;HSPA8;HSP90AA1;GSN;IDH1;PGAM1;KRT1;NME2;EEF2;MMP9;PSMA5;PKM;PSMA2;GLB1;QPCT;ALDOC;ALDOA;PPIA;KPNB1;VCL;PAFAH1B2
9	Lysosomal Lumen	(GO:0043202)	CC	1.557e-30	3.632e-29	24.1	1654.13	HEXB;HEXA;IFI30;GNS;CTSS;GM2A;NAGLU;CTSL;CTSK;SMPD1;GPC1;LAMP2;PSAP;CTSF;CTSD;CTSB;TXNDC5;CTSA;HSPA8;HSP90AA1;MANBA;LUM;BGN;HSPG2;DCN;NPC2;GLB1;PPT1;CSPG4;MAN2B1;TPP1;AGRN;GLA;LGMN
10	Ficolin-1-Rich Granule	(GO:0101002)	CC	1.24e-29	2.604e-28	12.13	807.58	GPI;CSTB;VCP;HSP90AB1;TNFAIP6;GSTP1;CTSZ;HBB;HMGB1;CLU;GNS;CTSS;CST3;LGALS3;PSMD7;FTH1;LAMP2;PSMB1;COTL1;TIMP2;CTSD;CTSB;HSPA8;HSP90AA1;GSN;IDH1;PGAM1;KRT1;ATP6AP2;NME2;EEF2;MMP9;RHOA;SERPINB6;PSMA5;PKM;PSMA2;GLB1;QPCT;ALDOC;ALDOA;PPIA;KPNB1;VCL;PAFAH1B2
1	Endopeptidase Inhibitor Activity	(GO:0004866)	MF	7.3e-25	3.051e-22	15.35	852.9	APP;CSTB;ITIH4;ITIH3;ITIH2;SERPINE2;SERPINC1;SERPINE1;PZP;TFPI;SERPINA7;THBS1;CST3;CST1;SERPINH1;TIMP2;SPOCK1;TIMP1;PRNP;SERPINB1;SERPINB2;AMBP;ANXA2;AHSG;SERPINF1;SERPINF2;RARRES1;TFPI2;SERPINB7;SERPINB6;SERPING1;GAPDH;LTF
2	Cadherin Binding	(GO:0045296)	MF	2.978e-19	6.225e-17	6.11	260.73	ITGB1;YWHAE;HSP90AB1;AHNAK;YWHAB;SLC3A2;ENO1;PARK7;PDLIM1;PCMT1;LDHA;LASP1;CDH2;CALD1;PCBP1;PRDX1;FLNA;FLNB;PDLIM5;CLIC1;S100A11;HSPA8;ANXA1;ANXA2;HSPA5;STAT1;IDH1;EEF2;PRDX6;YWHAZ;VASN;EEF1G;HNRNPK;PKM;CAPZA1;FSCN1;CDH13;MYH9;TAGLN2;EZR;PFN1;TLN1;ALDOA;VCL;PLEC
3	Protease Binding	(GO:0002020)	MF	8.696e-18	1.212e-15	10.5	412.3	ITGB1;CSTB;VCP;ECM1;SERPINC1;SERPINE1;CLTC;PZP;PLG;PARK7;THBS1;TTN;DPP4;ADAMTS4;CST3;PSAP;TIMP2;TIMP1;LDLR;PRNP;ANXA2;SERPINF2;FN1;SERPINB6;COL1A1;COL3A1;COL1A2;FAM20C
4	Serine-Type Endopeptidase Inhibitor Activity	(GO:0004867)	MF	2.223e-15	2.323e-13	18.41	621.25	APP;SERPINB1;SERPINB2;SERPINE2;ANXA2;AMBP;SERPINC1;SERPINF1;SERPINE1;SERPINF2;TFPI2;SERPINB7;TFPI;SERPINA7;SERPINB6;SERPINH1;SERPING1;SPOCK1
5	Peptidase Inhibitor Activity	(GO:0030414)	MF	1.09e-11	9.112e-10	19.23	485.33	CSTB;ITIH4;ITIH3;SERPINB1;ITIH2;AHSG;PZP;SERPINF2;TFPI;THBS1;CST3;TIMP2;TIMP1
6	Calcium Ion Binding	(GO:0005509)	MF	1.354e-11	9.434e-10	4.24	106.1	ITGB1;SPARC;TNFAIP6;LRP1;C1R;FBLN1;ITIH1;CLU;THBS1;LOXL2;HSP90B1;TTN;CDH2;SDF4;SPOCK1;TGM2;ANXA1;GSN;ANXA2;TPM4;HSPA5;ANXA5;MMP12;CALU;S100A6;NUCB1;CDH13;CALR;MASP1;MAN1B1;AGRN;MYL9;PAM;NUCB2;TPT1;FBN1
7	Metal Ion Binding	(GO:0046872)	MF	7.928e-11	4.734e-09	3.39	78.84	ITGB1;GPI;SPARC;LRP1;TNFAIP6;C1R;PLOD3;FBLN1;ITIH1;CLU;THBS1;HSP90B1;TTN;LOXL2;CDH2;SDF4;SPOCK1;TGM2;POSTN;ANXA1;GSN;ANXA2;TPM4;HSPA5;IGFBP3;IDH1;ANXA5;HSPE1;NME1;MMP12;FSCN1;S100A6;CALU;NUCB1;CDH13;CALR;MASP1;MAN1B1;AGRN;MYL9;PAM;NUCB2;TPT1;FBN1
8	Endopeptidase Activity	(GO:0004175)	MF	9.974e-11	5.212e-09	4.11	94.65	C1S;C1R;CTSZ;PLG;CTSS;DPP4;ADAMTS4;ADAMTS5;UCHL1;CTSL;PLAU;ADAMTS1;CTSK;C1RL;CTSF;CTSD;CTSC;CTSB;PDIA3;USP24;MMP1;MMP2;MMP3;ERAP1;MMP9;PSMB8;MMP12;PSMA6;BMP1;PAPPA;TPP1;MASP1;CFB;LGMN
9	Endopeptidase Regulator Activity	(GO:0061135)	MF	1.062e-09	4.931e-08	14.17	292.76	CST3;CSTB;ITIH4;ITIH3;ITIH2;AHSG;PZP;SERPINF2;PSME1;PSME2;TFPI;THBS1
10	Actin Binding	(GO:0003779)	MF	1.885e-09	7.881e-08	5.16	103.68	ITGB1;GSN;TPM2;TPM1;MSN;ACTN4;PDLIM1;CALD1;TMSB4X;CAPZA1;COTL1;DAG1;FSCN1;MYH9;FLNB;P4HB;EZR;PFN1;ALDOA;PDLIM5;TMSB10;GBP1;VCL
1	Immune System	R-HSA-168256	Reactome	1.203e-54	1.115e-51	5.01	621.43	APP;EIF4A1;IFITM1;PGLYRP2;UBE2L6;IFI30;IFIT3;ICAM1;UBE2L3;C4B;C4A;LGALS3;MT2A;PSMD7;ANPEP;FTH1;B2M;KRT1;HLA-B;HLA-C;HLA-A;MIF;SERPING1;PSME2;CFB;CFH;CFI;EBI3;TXN;GNS;C2;C3;S100A11;CTSA;FUCA2;FN1;MYO5A;PRDX6;COL1A1;BST1;COL1A2;VNN1;CALR;LGMN;GPI;HEXB;ARPC1B;CLTC;GDI2;CTSZ;HBB;AP2A1;CTSS;IL18BP;MRC2;TUBA1C;CTSO;CTSL;CTSK;TIMP2;QSOX1;TIMP1;CTSF;CTSD;CTSC;JAK1;CTSB;CAP1;SERPINB1;MANBA;SERPINB2;ANXA1;…
2	Extracellular Matrix Organization	R-HSA-1474244	Reactome	3.959e-53	1.835e-50	14.32	1728.17	ITGB1;APP;COL18A1;SPARC;COL12A1;SERPINE1;TNC;PLOD3;PLOD2;PLOD1;LAMC1;CTSS;LOXL1;ICAM1;LOXL2;ADAMTS4;ADAMTS5;EFEMP2;CTSL;ADAMTS1;CTSK;DAG1;TIMP2;EMILIN1;TIMP1;CTSD;CTSB;MMP1;ACTN1;MMP2;FGG;MMP3;BGN;PCOLCE;HSPG2;MMP9;DCN;MMP12;COL4A2;LOX;COL4A1;COL6A2;PXDN;COL6A1;COL8A1;COL6A3;PPIB;CD44;PLEC;LAMA5;LAMA1;COL11A1;LAMA4;HTRA1;FBLN1;LTBP2;PLG;NID1;FBLN2;NID2;THBS1;FBLN5;VTN;ACAN;SERPINH1;A2M;CRTAP;TGFB…
3	Innate Immune System	R-HSA-168249	Reactome	7.516e-46	2.322e-43	5.85	607.96	APP;PGLYRP2;UBE2L6;CLU;ACTG1;C4B;IGHG4;C4A;LGALS3;IGHG1;PSMD7;IGHG2;PLAU;ANPEP;FTH1;CFL1;LAMP2;COTL1;B2M;KRT1;HLA-B;HLA-C;MIF;SERPING1;MASP1;UBE2V1;PPIA;CFB;KPNB1;VCL;FTL;VCP;CFH;CFI;TXN;GNS;C2;HSP90B1;C3;VTN;PSAP;S100A11;TXNDC5;CTSA;HSPA8;IDH1;FUCA2;MYO5A;GGH;ARPC4;ISG15;EEF2;PRDX6;IGF2R;BST1;VNN1;ARPC2;ARPC3;UBE2N;MAN2B1;LGMN;GPI;HSP90AB1;B4GALT1;TNFAIP6;PRKCSH;HEXB;ARPC1B;GDI2;CTSZ;HBB;CXCL1;H…
4	Neutrophil Degranulation	R-HSA-6798695	Reactome	1.41e-44	3.267e-42	8.9	899.03	GPI;HSP90AB1;B4GALT1;TNFAIP6;HEXB;CTSZ;GDI2;HBB;CXCL1;HMGB1;CTSS;LGALS3;PSMD7;GM2A;PLAU;ANPEP;FTH1;LAMP2;TIMP2;COTL1;QSOX1;B2M;CTSD;CTSC;CTSB;CAP1;SERPINB1;HSP90AA1;MANBA;ANXA2;AHSG;PGAM1;TUBB;KRT1;ATP6AP2;HLA-B;NME2;HLA-C;MIF;MMP9;RHOA;SERPINB6;PSMA5;DNAJC3;PKM;PSMA2;NPC2;CHI3L1;ALDOC;ALDOA;PPIA;PAFAH1B2;KPNB1;CD44;VCL;FTL;LTF;CD63;CSTB;GRN;VCP;GSTP1;GNS;C3;CST3;PSMB1;PSAP;CD59;AGA;S100A11;TXNDC…
5	Regulation Of IGF Transport And Uptake By IGFBPs	R-HSA-381426	Reactome	5.36e-41	9.937e-39	23.34	2164.55	APP;CSF1;PRKCSH;TNC;LAMC1;C4A;LGALS1;CDH2;QSOX1;TIMP1;IGFBP5;IGFBP4;AHSG;MMP1;IGFBP3;MMP2;IGFBP2;FGG;PDIA6;DNAJC3;RCN1;PAPPA;MXRA8;FAM20C;MFGE8;ITIH2;SERPINC1;PLG;AFP;FSTL1;HSP90B1;C3;CST3;STC2;IGFBP7;IGFBP6;GOLM1;LAMB2;FUCA2;TMEM132A;FN1;IGF2;LAMB1;IL6;TF;ALB;CALU;NUCB1;P4HB;FBN1
6	Platelet Degranulation	R-HSA-114608	Reactome	6.392e-38	9.876e-36	21.15	1810.98	LGALS3BP;APP;ECM1;SPARC;WDR1;SERPINE1;CLU;ISLR;TMSB4X;CFL1;LAMP2;QSOX1;TIMP1;CAP1;SRGN;AHSG;ACTN1;SERPINF2;ANXA5;FGG;ACTN4;TUBA4A;CD109;SERPING1;TAGLN2;PFN1;TLN1;ALDOA;PPIA;VCL;CD63;ITIH4;ITIH3;PLG;THBS1;TTN;APOH;PSAP;FLNA;A2M;TGFB2;HSPA5;RARRES2;FN1;IGF2;VEGFC;SOD1;TF;ALB;CALU
7	Response To Elevated Platelet Cytosolic Ca2+	R-HSA-76005	Reactome	4.908e-37	6.499e-35	19.9	1663.46	LGALS3BP;APP;ECM1;SPARC;WDR1;SERPINE1;CLU;ISLR;TMSB4X;CFL1;LAMP2;QSOX1;TIMP1;CAP1;SRGN;AHSG;ACTN1;SERPINF2;ANXA5;FGG;ACTN4;TUBA4A;CD109;SERPING1;TAGLN2;PFN1;TLN1;ALDOA;PPIA;VCL;CD63;ITIH4;ITIH3;PLG;THBS1;TTN;APOH;PSAP;FLNA;A2M;TGFB2;HSPA5;RARRES2;FN1;IGF2;VEGFC;SOD1;TF;ALB;CALU
8	Post-translational Protein Phosphorylation	R-HSA-8957275	Reactome	9.023e-35	1.046e-32	22.58	1770.09	APP;ITIH2;CSF1;PRKCSH;SERPINC1;TNC;LAMC1;AFP;FSTL1;HSP90B1;C3;CST3;C4A;LGALS1;CDH2;STC2;IGFBP7;QSOX1;TIMP1;IGFBP5;IGFBP4;AHSG;GOLM1;LAMB2;IGFBP3;FUCA2;TMEM132A;FGG;FN1;LAMB1;PDIA6;DNAJC3;IL6;TF;RCN1;ALB;MXRA8;CALU;FAM20C;NUCB1;P4HB;MFGE8;FBN1
9	Collagen Formation	R-HSA-1474290	Reactome	4.228e-31	4.355e-29	23.5	1643.34	COL18A1;COL11A1;COL12A1;PLOD3;PLOD2;PLOD1;CTSS;LOXL1;LOXL2;CTSL;SERPINH1;CTSB;CRTAP;MMP3;PCOLCE;MMP9;COL1A1;COL3A1;BMP1;COL1A2;COL4A2;LOX;COL5A1;COL4A1;COL6A2;COL7A1;COL6A1;PXDN;COL5A2;COL6A3;COL8A1;P4HB;PPIB;PLEC
10	Assembly Of Collagen Fibrils And Other Multimeric Structures	R-HSA-2022090	Reactome	4.082e-27	3.784e-25	32.77	1991.5	COL18A1;COL11A1;COL12A1;CTSS;LOXL1;LOXL2;CTSL;CTSB;MMP3;PCOLCE;MMP9;COL1A1;COL3A1;BMP1;COL1A2;COL4A2;LOX;COL5A1;COL4A1;COL6A2;COL7A1;COL6A1;PXDN;COL5A2;COL6A3;COL8A1;PLEC
*	BP: Biological Process; CC: Cellular Components; MF: Molecular Function

## Sheet: S5
Table SX. Quantitative analyses of proteins detected by label-free mass spectrometry analyses in secretome samples (n=2,999). Abundance ratio is expressed as log2 fold-change of the normalized intensity values between primed (S-pMenSC) and basal (S-bMenSC) secretomes. Nominal and FDR-adjusted p values calculated by limma t-test are shown. The corresponding volcano plot is shown in Supplementary F…
feature_id	Gene	UniProt ID	Protein	Imputation	Log2FC (Primed vs. Basal Secretome)	p value (Limma-test)	FDR-adjusted p value	Np_medium_backg	Np_Basal_01	Np_Basal_04	Np_Basal_06	Np_Basal_07	Np_Basal_08	Np_Primed_01	Np_Primed_04	Np_Primed_06	Np_Primed_07	Np_Primed_08
CXCL9_HUMAN-0	CXCL9	Q07325	CXCL9	FALSE	6.01595	2.34352e-11	3.4731e-08	4	2	2	2	2	1	3	3	3	3	3
MMP9_HUMAN-0	MMP9	P14780	MMP9	FALSE	5.06023	2.35153e-06	7.49454e-05	2	6	2	4	1	2	19	17	17	18	18
SPB7_HUMAN-0	SERPINB7	O75635	SPB7	FALSE	4.9438	6.08536e-08	7.40617e-06	16	17	9	11	10	11	27	26	27	27	27
IL27B_HUMAN-0	EBI3	Q14213	IL27B	FALSE	4.63006	9.24537e-08	1.01494e-05	0	1	1	1	2	1	2	2	2	2	2
HG2A_HUMAN-0	CD74	P04233	HG2A	TRUE	4.49074	3.68061e-08	5.74176e-06	1	0	0	0	0	0	4	4	4	3	3
CCL5_HUMAN-0	CCL5	P13501	CCL5	FALSE	3.73635	6.16675e-07	2.64902e-05	4	5	5	5	5	4	7	7	7	7	7
CXL11_HUMAN-0	CXCL11	O14625	CXL11	TRUE	3.44571	2.61443e-08	4.3051e-06	0	0	1	1	1	1	3	4	3	3	3
ADA21_HUMAN-0	ADAM21	Q9UKJ8	ADA21	TRUE	3.4339	2.24299e-06	7.22634e-05	0	1	1	1	1	1	1	1	2	2	2
CSF2_HUMAN-0	CSF2	P04141	CSF2	FALSE	3.37665	0.00039695	0.00273618	3	0	1	3	0	1	4	5	5	5	5
XIRP1_HUMAN-0	XIRP1	Q702N8	XIRP1	TRUE	3.36548	6.44797e-06	0.000144786	1	0	0	0	0	0	27	25	26	17	28
CCL3_HUMAN-0	CCL3	P10147	CCL3	TRUE	3.31079	3.50918e-07	1.8899e-05	0	1	0	1	0	0	4	3	4	1	3
SYWC_HUMAN-0	WARS1	P23381	SYWC	FALSE	3.26222	1.28699e-11	3.4731e-08	24	28	29	28	28	27	43	41	42	40	38
CXCL5_HUMAN-0	CXCL5	P42830	CXCL5	FALSE	3.23931	1.15144e-07	1.04288e-05	2	5	6	5	5	5	6	6	6	6	6
ZP4_HUMAN-0	ZP4	Q12836	ZP4	FALSE	3.22929	0.00974332	0.0308209	1	5	0	1	0	0	16	13	15	10	13
PAI2_HUMAN-0	SERPINB2	P05120	PAI2	FALSE	3.22295	7.04474e-09	2.32007e-06	17	17	15	17	18	15	24	26	25	25	26
SPB12_HUMAN-0	SERPINB12	Q96P63	SPB12	TRUE	3.1667	2.96315e-07	1.689e-05	5	1	0	1	1	1	2	2	0	2	3
BST2_HUMAN-0	BST2	Q10589	BST2	TRUE	3.14363	1.66963e-07	1.22395e-05	0	1	1	1	1	1	1	2	2	2	1
TIG1_HUMAN-0	RARRES1	P49788	TIG1	FALSE	3.1434	3.44759e-09	1.70311e-06	4	11	11	9	11	8	13	12	13	13	12
CD38_HUMAN-0	CD38	P28907	CD38	TRUE	3.02487	1.6054e-07	1.2201e-05	0	0	0	0	0	0	6	5	6	6	5
I18BP_HUMAN-0	IL18BP	O95998	I18BP	FALSE	2.92912	6.24677e-08	7.40617e-06	1	4	3	2	2	1	7	7	7	7	7
ICAM1_HUMAN-0	ICAM1	P05362	ICAM1	FALSE	2.86909	2.21535e-09	1.31326e-06	13	19	18	19	19	16	28	22	26	23	26
CCL8_HUMAN-0	CCL8	P80075	CCL8	FALSE	2.85224	0.000256102	0.00203508	0	2	2	3	1	0	5	4	4	3	4
GBP1_HUMAN-0	GBP1	P32455	GBP1	FALSE	2.78586	1.45775e-10	1.44026e-07	18	31	26	34	33	30	47	46	45	45	45
AMPL_HUMAN-0	LAP3	P28838	AMPL	FALSE	2.75467	2.28335e-10	1.69196e-07	20	26	30	33	30	26	34	35	35	35	35
MUC1_HUMAN-0	MUC1	P15941	MUC1	TRUE	2.65715	4.87785e-08	6.49345e-06	0	1	1	1	1	0	2	2	2	2	2
HPLN3_HUMAN-0	HAPLN3	Q96S86	HPLN3	FALSE	2.58922	2.32244e-08	4.3051e-06	6	9	10	10	4	1	14	14	15	15	15
ESM1_HUMAN-0	ESM1	Q9NQ30	ESM1	TRUE	2.50608	4.31911e-06	0.000115332	0	0	0	1	0	0	2	4	4	1	1
KLK10_HUMAN-0	KLK10	O43240	KLK10	FALSE	2.27926	0.00956819	0.030411	0	2	0	0	0	0	6	6	5	4	3
TARSH_HUMAN-0	ABI3BP	Q7Z7G0	TARSH	FALSE	2.22942	3.67563e-06	0.000102116	14	24	20	24	20	23	31	23	29	27	27
TN13B_HUMAN-0	TNFSF13B	Q9Y275	TN13B	FALSE	2.21954	1.37634e-07	1.13318e-05	3	7	8	8	5	8	10	10	10	10	10
IL11_HUMAN-0	IL11	P20809	IL11	FALSE	2.20846	0.000235481	0.00192277	1	2	1	1	2	2	4	3	4	2	4
CATS_HUMAN-0	CTSS	P25774	CATS	FALSE	2.14638	2.5992e-05	0.000399461	7	12	12	14	12	7	17	17	17	17	17
MMP8_HUMAN-0	MMP8	P22894	MMP8	TRUE	2.12772	1.52974e-06	5.46285e-05	0	0	0	0	0	0	5	0	5	5	5
IL24_HUMAN-0	IL24	Q13007	IL24	TRUE	2.12596	2.0261e-05	0.000343747	0	0	0	1	1	0	2	1	2	2	2
TYPH_HUMAN-0	TYMP	P19971	TYPH	FALSE	2.11978	2.55304e-08	4.3051e-06	6	7	11	11	10	7	17	14	16	15	16
AL1A3_HUMAN-0	ALDH1A3	P47895	AL1A3	FALSE	2.11882	0.000188343	0.00164126	0	2	2	0	1	0	10	6	6	9	6
CDCP1_HUMAN-0	CDCP1	Q9H5V8	CDCP1	FALSE	2.10326	2.06934e-08	4.3051e-06	0	5	5	7	3	6	13	12	13	13	13
GBP4_HUMAN-0	GBP4	Q96PP9	GBP4	FALSE	2.09658	5.56561e-07	2.46216e-05	0	5	7	8	4	3	17	16	16	14	15
IDH3A_HUMAN-0	IDH3A	P50213	IDH3A	TRUE	2.09012	7.09898e-08	8.09283e-06	0	0	1	1	1	1	2	2	2	1	2
ISG15_HUMAN-0	ISG15	P05161	ISG15	FALSE	2.05546	4.50571e-07	2.18115e-05	4	6	9	7	7	7	7	9	9	7	9
TNR1B_HUMAN-0	TNFRSF1B	P20333	TNR1B	FALSE	1.98542	2.68647e-07	1.62504e-05	0	3	3	3	4	3	6	5	6	6	6
TENA_HUMAN-0	TNC	P24821	TENA	FALSE	1.96913	4.4332e-05	0.000578854	40	84	80	81	72	71	101	100	108	98	91
GILT_HUMAN-0	IFI30	P13284	GILT	FALSE	1.96637	1.13028e-07	1.04288e-05	6	8	9	7	8	7	9	9	9	9	9
I23O1_HUMAN-0	IDO1	P14902	I23O1	FALSE	1.95925	2.90098e-05	0.000420593	5	4	1	0	0	0	18	18	18	17	18
AMPD3_HUMAN-0	AMPD3	Q01432	AMPD3	FALSE	1.95063	4.115e-09	1.74241e-06	0	3	2	4	3	1	10	8	10	10	10
CAH13_HUMAN-0	CA13	Q8N1Q1	CAH13	TRUE	1.94217	1.38838e-06	5.0185e-05	0	0	0	0	0	0	4	3	4	4	4
PLSL_HUMAN-0	LCP1	P13796	PLSL	FALSE	1.93179	2.94342e-07	1.689e-05	5	10	16	12	11	16	24	24	23	24	24
ADX_HUMAN-0	FDX1	P10109	ADX	TRUE	1.90713	0.00365241	0.0141884	0	0	1	1	1	1	2	3	0	1	2
ALDR_HUMAN-0	AKR1B1	P15121	ALDR	FALSE	1.90158	1.33651e-07	1.13183e-05	15	18	20	23	20	19	23	22	25	23	24
LEG9_HUMAN-0	LGALS9	O00182	LEG9	FALSE	1.89696	9.46726e-06	0.000189601	0	1	2	5	3	2	4	5	5	7	4
MMP1_HUMAN-0	MMP1	P03956	MMP1	FALSE	1.89331	9.66979e-06	0.000191075	21	19	22	26	23	20	34	38	39	30	36
APOL2_HUMAN-0	APOL2	Q9BQE5	APOL2	FALSE	1.85834	1.45983e-08	3.60578e-06	0	2	3	3	4	1	8	8	9	9	8
TF65_HUMAN-0	RELA	Q04206	TF65	TRUE	1.85789	0.000892362	0.00496241	0	1	0	0	1	1	2	2	2	2	2
CXL10_HUMAN-0	CXCL10	P02778	CXL10	FALSE	1.84759	0.000172308	0.00154297	3	4	5	5	4	3	5	6	6	5	5
LAG3_HUMAN-0	LAG3	P18627	LAG3	FALSE	1.80465	3.64792e-05	0.000509693	0	6	6	6	5	0	12	11	12	11	9
SRGN_HUMAN-0	SRGN	P10124	SRGN	FALSE	1.79986	6.95577e-05	0.000796019	1	4	4	5	5	4	8	6	6	7	5
SODM_HUMAN-0	SOD2	P04179	SODM	FALSE	1.79847	6.29844e-07	2.66694e-05	9	12	12	13	11	9	18	16	17	18	18
HLAF_HUMAN-0	HLA-F	P30511	HLAF	FALSE	1.78077	6.2491e-06	0.000141676	1	2	2	3	1	3	6	6	5	4	6
IC1_HUMAN-0	SERPING1	P05155	IC1	FALSE	1.78032	4.69209e-08	6.49345e-06	22	21	27	24	30	27	33	32	32	34	33
CEAM1_HUMAN-0	CEACAM1	P13688	CEAM1	FALSE	1.77085	9.09418e-05	0.000952478	0	2	2	1	0	0	3	3	3	3	3
CO3_HUMAN-0	C3	P01024	CO3	FALSE	1.76197	0.000775582	0.00453417	73	104	110	106	91	76	122	125	127	126	113
TNAP3_HUMAN-0	TNFAIP3	P21580	TNAP3	FALSE	1.72024	5.32065e-05	0.0006571	0	4	3	4	2	1	5	5	5	4	4
PD1L2_HUMAN-0	PDCD1LG2	Q9BQ51	PD1L2	FALSE	1.7198	3.68636e-06	0.000102116	2	5	4	4	5	5	5	5	5	5	5
SEM3C_HUMAN-0	SEMA3C	Q99985	SEM3C	FALSE	1.71457	8.29808e-06	0.000175071	2	11	12	18	10	9	21	20	23	20	20
PPIF_HUMAN-0	PPIF	P30405	PPIF	FALSE	1.71291	1.27054e-07	1.10761e-05	0	2	3	4	2	3	4	4	4	4	5
PSB10_HUMAN-0	PSMB10	P40306	PSB10	FALSE	1.68995	2.16955e-07	1.44293e-05	1	6	5	5	5	4	8	7	7	8	7
CLIC2_HUMAN-0	CLIC2	O15247	CLIC2	TRUE	1.68035	2.90901e-05	0.000420593	0	1	0	0	1	0	6	4	5	6	5
APOL3_HUMAN-0	APOL3	O95236	APOL3	TRUE	1.6755	8.03164e-06	0.000171265	0	0	0	0	0	0	2	0	2	2	1
LRC15_HUMAN-0	LRRC15	Q8TF66	LRC15	FALSE	1.66975	0.000816107	0.00465181	0	6	3	12	1	4	13	12	14	12	14
CMPK2_HUMAN-0	CMPK2	Q5EBM0	CMPK2	FALSE	1.64345	2.00058e-05	0.000343747	0	5	6	7	5	2	11	11	11	10	9
GBP5_HUMAN-0	GBP5	Q96PP8	GBP5	TRUE	1.62289	0.0194945	0.0526244	0	0	1	0	1	0	3	3	3	3	3
PLOD2_HUMAN-0	PLOD2	O00469	PLOD2	FALSE	1.61175	0.000223206	0.00185322	15	25	26	24	29	28	28	28	28	28	28
GTR6_HUMAN-0	SLC2A6	Q9UGQ3	GTR6	TRUE	1.61078	0.00120502	0.00625515	0	1	0	1	1	0	3	2	3	2	2
FST_HUMAN-0	FST	P19883	FST	FALSE	1.60783	2.5719e-06	8.02434e-05	0	9	5	6	10	12	14	14	13	14	12
RIPK2_HUMAN-0	RIPK2	O43353	RIPK2	FALSE	1.59647	5.21646e-05	0.000649647	1	1	0	2	2	1	15	14	15	15	12
AMPN_HUMAN-0	ANPEP	P15144	AMPN	FALSE	1.58695	1.49658e-07	1.18195e-05	19	37	37	36	40	42	43	41	41	44	43
ENOG_HUMAN-0	ENO2	P09104	ENOG	FALSE	1.58483	6.09985e-06	0.000141676	4	7	8	9	8	8	11	11	12	10	12
OXLA_HUMAN-0	IL4I1	Q96RQ9	OXLA	FALSE	1.57531	0.000197689	0.00169841	1	15	14	18	12	8	20	18	20	19	20
SCTM1_HUMAN-0	SECTM1	Q8WVN6	SCTM1	FALSE	1.56992	6.00208e-06	0.000141676	3	4	4	4	3	3	5	4	4	4	5
ZFPL1_HUMAN-0	ZFPL1	O95159	ZFPL1	FALSE	1.5626	0.000649955	0.00399682	0	0	1	2	1	0	2	2	2	2	2
ISG20_HUMAN-0	ISG20	Q96AZ6	ISG20	FALSE	1.5566	5.93468e-06	0.000141676	0	2	4	5	1	1	9	7	9	9	8
AK1BF_HUMAN-0	AKR1B15	C9JRZ8	AK1BF	FALSE	1.5301	0.000452108	0.00296471	0	0	2	2	0	1	2	2	2	2	2
C1QT1_HUMAN-0	C1QTNF1	Q9BXJ1	C1QT1	FALSE	1.52919	5.85131e-05	0.000702157	0	4	5	5	5	3	6	5	6	6	5
CD82_HUMAN-0	CD82	P27701	CD82	FALSE	1.52839	5.09913e-06	0.000131424	1	5	5	5	5	5	6	6	6	5	6
HLAB_HUMAN-0	HLA-B	P01889	HLAB	FALSE	1.51011	8.59136e-06	0.000175619	4	7	14	11	7	6	7	14	10	7	5
CADM1_HUMAN-0	CADM1	Q9BY67	CADM1	FALSE	1.50764	0.00123284	0.00636607	0	6	6	6	3	6	7	6	7	5	7
X3CL1_HUMAN-0	CX3CL1	P78423	X3CL1	FALSE	1.50364	0.00442122	0.0165252	0	3	3	5	2	3	5	4	5	3	5
TNAP2_HUMAN-0	TNFAIP2	Q03169	TNAP2	FALSE	1.48991	2.2887e-05	0.000366687	3	19	15	18	9	9	24	22	23	22	22
LGMN_HUMAN-0	LGMN	Q99538	LGMN	FALSE	1.45761	0.000149293	0.00137197	8	17	18	17	17	16	17	17	18	17	18
GBP2_HUMAN-0	GBP2	P32456	GBP2	FALSE	1.45143	1.05768e-06	4.17993e-05	2	17	18	19	17	17	24	21	23	23	22
PTN12_HUMAN-0	PTPN12	Q05209	PTN12	FALSE	1.44922	2.21005e-05	0.000360788	0	3	4	4	5	6	10	6	7	9	9
PSB9_HUMAN-0	PSMB9	P28065	PSB9	FALSE	1.4335	3.57067e-07	1.8899e-05	2	4	3	4	4	3	6	6	6	6	6
BMPER_HUMAN-0	BMPER	Q8N8U9	BMPER	FALSE	1.42025	0.00119175	0.0061971	0	8	5	10	1	3	14	10	14	9	12
CCL7_HUMAN-0	CCL7	P80098	CCL7	FALSE	1.41598	0.0210975	0.0562254	0	4	3	3	1	0	5	4	5	4	3
IFIT2_HUMAN-0	IFIT2	P09913	IFIT2	FALSE	1.4137	0.000126471	0.00122503	1	11	15	16	14	9	21	19	21	21	21
TIP_HUMAN-0	ITFG1	Q8TB96	TIP	FALSE	1.41212	4.40237e-07	2.17477e-05	1	4	5	5	4	3	6	6	6	6	6
UB2L6_HUMAN-0	UBE2L6	O14933	UB2L6	FALSE	1.41176	4.75728e-07	2.23819e-05	3	5	5	5	5	5	6	6	6	6	6
PSME1_HUMAN-0	PSME1	Q06323	PSME1	FALSE	1.40582	1.0013e-07	1.04288e-05	6	20	20	22	21	21	22	21	22	22	22
APOL1_HUMAN-0	APOL1	O14791	APOL1	TRUE	1.40315	2.69386e-05	0.000407378	0	0	1	0	0	1	2	2	3	3	2
CO2_HUMAN-0	C2	P06681	CO2	FALSE	1.39766	6.1488e-06	0.000141676	18	23	22	22	23	21	27	27	27	27	25
BT2A1_HUMAN-0	BTN2A1	Q7KYR7	BT2A1	FALSE	1.37889	4.45914e-05	0.000579688	0	2	3	4	4	3	6	5	6	5	5
ATS4_HUMAN-0	ADAMTS4	O75173	ATS4	FALSE	1.37692	4.56247e-07	2.18115e-05	1	8	7	9	8	6	13	11	13	13	13
SLIT2_HUMAN-0	SLIT2	O94813	SLIT2	FALSE	1.37652	3.69716e-05	0.000509693	1	28	18	19	14	13	39	32	37	34	26
SQOR_HUMAN-0	SQOR	Q9Y6N5	SQOR	TRUE	1.37095	0.00458205	0.0169553	0	0	0	0	0	0	1	1	2	2	2
NFKB2_HUMAN-0	NFKB2	Q00653	NFKB2	FALSE	1.36208	1.99014e-05	0.000343747	0	3	3	6	1	3	10	10	11	11	10
NAMPT_HUMAN-0	NAMPT	P43490	NAMPT	FALSE	1.3547	1.70944e-06	5.92789e-05	11	20	23	22	24	21	24	23	24	23	24
ERO1A_HUMAN-0	ERO1A	Q96HE7	ERO1A	FALSE	1.34666	2.50426e-06	7.8964e-05	2	14	15	14	15	16	15	15	15	15	15
ADPRS_HUMAN-0	ADPRS	Q9NX46	ADPRS	FALSE	1.34269	2.21538e-06	7.2158e-05	2	10	11	9	10	10	11	11	11	11	11
SSNA1_HUMAN-0	SSNA1	O43805	SSNA1	FALSE	1.33425	0.0021475	0.00948614	0	2	1	2	0	2	1	2	2	2	2
NINJ1_HUMAN-0	NINJ1	Q92982	NINJ1	TRUE	1.33267	0.000964355	0.00525432	0	0	0	0	0	0	3	3	3	3	2
SPB4_HUMAN-0	SERPINB4	P48594	SPB4	TRUE	1.31981	0.000712152	0.00425568	1	0	1	0	0	0	7	3	7	0	7
PD1L1_HUMAN-0	CD274	Q9NZQ7	PD1L1	FALSE	1.31916	5.99251e-06	0.000141676	0	1	3	3	2	2	6	5	6	3	5
IL6_HUMAN-0	IL6	P05231	IL6	FALSE	1.31371	0.000875492	0.00491418	8	11	12	12	11	10	13	14	16	13	12
INHBA_HUMAN-0	INHBA	P08476	INHBA	FALSE	1.3072	1.50282e-05	0.000273273	11	30	33	32	33	32	36	35	35	36	35
HLAA_HUMAN-0	HLA-A	P04439	HLAA	FALSE	1.30708	2.76864e-05	0.000415869	9	14	16	13	13	15	17	16	17	16	16
MT2_HUMAN-0	MT2A	P02795	MT2	FALSE	1.30556	0.000717119	0.00427674	1	5	4	4	4	4	4	5	5	5	6
NECT3_HUMAN-0	NECTIN3	Q9NQS3	NECT3	FALSE	1.30105	2.17506e-05	0.000360161	1	4	4	4	4	4	4	4	4	4	4
PTMA_HUMAN-0	PTMA	P06454	PTMA	FALSE	1.29797	0.016622	0.0464788	0	2	1	1	2	2	2	2	1	0	0
TM9S2_HUMAN-0	TM9SF2	Q99805	TM9S2	FALSE	1.2973	0.00171258	0.00808293	0	1	2	2	2	2	2	2	2	2	2
DCD_HUMAN-0	DCD	P81605	DCD	FALSE	1.29231	1.10243e-06	4.24364e-05	3	2	2	2	2	2	2	3	2	2	2
TRAF1_HUMAN-0	TRAF1	Q13077	TRAF1	TRUE	1.28505	2.93734e-05	0.000420593	0	0	0	1	0	0	5	3	5	4	4
MICB_HUMAN-0	MICB	Q29980	MICB	TRUE	1.27628	0.000891759	0.00496241	0	0	0	0	0	0	0	2	2	2	2
SPP2A_HUMAN-0	SPPL2A	Q8TCT8	SPP2A	FALSE	1.27207	0.000183379	0.00160788	0	2	2	2	2	2	2	2	2	2	2
TNR5_HUMAN-0	CD40	P25942	TNR5	FALSE	1.26039	0.00103877	0.00558784	0	1	0	2	0	0	2	2	2	2	2
CSF3_HUMAN-0	CSF3	P09919	CSF3	FALSE	1.25754	0.0100997	0.0315241	0	2	2	3	1	1	4	4	4	2	4
HLAC_HUMAN-0	HLA-C	P10321	HLAC	FALSE	1.25714	0.0699629	0.138247	3	2	6	4	6	6	2	7	6	7	6
PTBP2_HUMAN-0	PTBP2	Q9UKA9	PTBP2	FALSE	1.23737	0.0079256	0.026027	0	0	2	1	2	1	1	2	1	1	2
UROK_HUMAN-0	PLAU	P00749	UROK	FALSE	1.22141	5.51384e-05	0.000675331	11	21	27	29	26	21	29	30	32	30	30
STAT1_HUMAN-0	STAT1	P42224	STAT1	FALSE	1.22138	2.3624e-07	1.48982e-05	10	33	36	37	37	32	38	37	38	38	36
F133B_HUMAN-0	FAM133B	Q5BKY9	F133B	FALSE	1.21747	0.0616874	0.125148	1	2	3	3	1	3	3	2	3	1	3
CATIP_HUMAN-0	CATIP	Q7Z7H3	CATIP	FALSE	1.20195	0.00161635	0.00775466	0	1	1	1	2	2	2	1	2	1	1
CYB5_HUMAN-0	CYB5A	P00167	CYB5	FALSE	1.1992	0.000281182	0.00217037	0	0	3	1	2	0	3	3	3	3	3
ENOB_HUMAN-0	ENO3	P13929	ENOB	FALSE	1.19736	9.86621e-05	0.00100906	0	2	2	2	2	2	2	2	2	2	2
MMP3_HUMAN-0	MMP3	P08254	MMP3	FALSE	1.19451	0.00518709	0.0186811	23	33	32	35	29	30	39	34	39	36	38
HLAE_HUMAN-0	HLA-E	P13747	HLAE	FALSE	1.19445	0.000807322	0.00462844	2	5	4	6	4	4	7	6	6	5	6
IFIT3_HUMAN-0	IFIT3	O14879	IFIT3	FALSE	1.19282	5.18436e-05	0.000649647	4	13	14	16	13	13	20	18	20	20	19
KPRP_HUMAN-0	KPRP	Q5T749	KPRP	FALSE	1.19235	0.0124821	0.0375985	10	2	0	2	3	0	1	6	2	4	5
CFAB_HUMAN-0	CFB	P00751	CFAB	FALSE	1.19041	0.00213699	0.00946792	35	34	35	38	34	33	39	35	40	36	35
ICOSL_HUMAN-0	ICOSLG	O75144	ICOSL	FALSE	1.18134	0.00136824	0.00686415	0	3	3	3	3	2	4	4	4	4	4
HXK2_HUMAN-0	HK2	P52789	HXK2	FALSE	1.17619	1.23636e-05	0.000234909	0	2	4	3	5	5	6	5	7	6	7
DPP4_HUMAN-0	DPP4	P27487	DPP4	FALSE	1.17213	6.32311e-05	0.000740779	0	18	20	17	18	11	23	23	23	23	23
MX1_HUMAN-0	MX1	P20591	MX1	FALSE	1.16527	0.000421738	0.00284768	8	28	30	32	25	24	32	29	34	32	32
FDX2_HUMAN-0	FDX2	Q6P4F2	FDX2	FALSE	1.16426	0.0821319	0.155453	0	1	2	1	2	2	2	2	2	2	2
NTRI_HUMAN-0	NTM	Q9P121	NTRI	FALSE	1.16369	7.42985e-05	0.000827897	0	5	4	5	5	5	4	5	5	5	5
MAMC2_HUMAN-0	MAMDC2	Q7Z304	MAMC2	FALSE	1.15766	0.000436458	0.00292023	1	9	8	13	14	14	17	16	18	18	14
ISM2_HUMAN-0	ISM2	Q6H9L7	ISM2	TRUE	1.15668	0.000357507	0.00257822	0	0	1	0	0	0	5	3	5	3	4
AMBP_HUMAN-0	AMBP	P02760	AMBP	FALSE	1.15401	0.000225709	0.00186352	1	2	2	2	2	2	2	2	2	2	2
CK068_HUMAN-0	C11orf68	Q9H3H3	CK068	FALSE	1.15152	2.71889e-06	8.22327e-05	1	6	7	7	8	8	8	8	8	9	8
ATOX1_HUMAN-0	ATOX1	O00244	ATOX1	FALSE	1.15025	0.000322139	0.00240509	1	3	4	3	6	5	6	5	5	7	6
MALT1_HUMAN-0	MALT1	Q9UDY8	MALT1	FALSE	1.14939	0.00204687	0.00926248	0	2	0	2	2	0	2	2	2	1	2
KRIT1_HUMAN-0	KRIT1	O00522	KRIT1	FALSE	1.14875	0.000302527	0.00229333	0	2	2	1	2	2	2	1	2	2	1
PPAP_HUMAN-0	ACP3	P15309	PPAP	FALSE	1.14794	0.0013439	0.00683244	0	8	9	9	8	8	10	8	10	8	7
ICAM2_HUMAN-0	ICAM2	P13598	ICAM2	FALSE	1.14428	0.0169331	0.0470199	1	1	0	0	2	2	3	3	3	3	3
SEPT4_HUMAN-0	SEPTIN4	O43236	SEPT4	FALSE	1.1326	0.134286	0.22615	0	2	1	1	1	1	2	1	2	2	2
BASP1_HUMAN-0	BASP1	P80723	BASP1	FALSE	1.12148	2.60108e-05	0.000399461	0	12	13	12	14	14	16	15	14	17	17
GSTK1_HUMAN-0	GSTK1	Q9Y2Q3	GSTK1	FALSE	1.11622	2.43575e-05	0.000384019	0	9	8	9	9	7	9	10	10	9	9
SQSTM_HUMAN-0	SQSTM1	Q13501	SQSTM	FALSE	1.10589	6.59069e-05	0.00076607	0	8	8	6	7	7	9	9	9	8	10
CSF1_HUMAN-0	CSF1	P09603	CSF1	FALSE	1.10566	0.000183866	0.00160788	5	12	13	16	13	11	19	17	14	18	16
CO4B_HUMAN-0	C4B	P0C0L5	CO4B	FALSE	1.1045	0.00110238	0.00584519	53	93	89	87	82	86	97	88	97	95	89
NUDC1_HUMAN-0	NUDCD1	Q96RS6	NUDC1	FALSE	1.10322	2.78753e-07	1.65245e-05	1	8	12	12	11	12	14	12	14	12	12
PTTG_HUMAN-0	PTTG1IP	P53801	PTTG	FALSE	1.10139	0.000949875	0.00520412	0	2	2	2	2	2	2	2	2	2	2
CNDP2_HUMAN-0	CNDP2	Q96KP4	CNDP2	FALSE	1.09737	1.69304e-07	1.22395e-05	9	24	28	29	30	29	33	29	32	33	31
NRP2_HUMAN-0	NRP2	O60462	NRP2	FALSE	1.0968	7.42562e-05	0.000827897	6	23	26	26	22	25	31	28	31	30	28
CCN1_HUMAN-0	CCN1	O00622	CCN1	FALSE	1.09614	0.00163741	0.0078065	2	12	14	17	16	14	19	17	19	16	14
MK_HUMAN-0	MDK	P21741	MK	FALSE	1.09536	0.000288089	0.00221216	0	5	6	7	7	6	8	6	8	7	6
DGUOK_HUMAN-0	DGUOK	Q16854	DGUOK	FALSE	1.09478	0.00447478	0.0166833	0	2	2	2	2	2	2	1	2	2	2
TEBP_HUMAN-0	PTGES3	Q15185	TEBP	FALSE	1.09407	1.71997e-06	5.92789e-05	0	3	4	4	4	4	4	3	4	4	4
DBLOH_HUMAN-0	DIABLO	Q9NR28	DBLOH	TRUE	1.09351	0.00691712	0.0233778	0	1	1	1	1	1	2	2	1	2	2
CASP1_HUMAN-0	CASP1	P29466	CASP1	FALSE	1.0935	0.000151193	0.00138314	0	6	6	5	7	4	7	6	7	7	8
TNFA_HUMAN-0	TNF	P01375	TNFA	FALSE	1.08341	0.00363064	0.0141409	1	3	1	2	1	1	6	4	6	6	6
RIGI_HUMAN-0	RIGI	O95786	RIGI	FALSE	1.07845	7.86103e-05	0.000856919	1	17	16	18	18	13	19	15	19	20	20
CRLF3_HUMAN-0	CRLF3	Q8IUI8	CRLF3	FALSE	1.0784	0.00517709	0.0186678	0	1	1	2	1	1	2	1	2	2	2
GRAP1_HUMAN-0	GRIPAP1	Q4V328	GRAP1	FALSE	1.0643	0.0127035	0.0380025	0	0	1	1	2	1	2	2	3	2	2
GBRL2_HUMAN-0	GABARAPL2	P60520	GBRL2	FALSE	1.06352	0.000357272	0.00257822	0	1	2	2	2	1	2	2	2	2	2
SNAG_HUMAN-0	NAPG	Q99747	SNAG	FALSE	1.05785	2.64785e-05	0.000404548	0	3	3	3	3	3	3	3	3	3	3
EFTU_HUMAN-0	TUFM	P49411	EFTU	FALSE	1.05398	2.24003e-05	0.000361721	0	4	4	4	4	4	4	4	4	5	4
UBP15_HUMAN-0	USP15	Q9Y4E8	UBP15	FALSE	1.05228	5.4873e-06	0.000136675	0	9	12	11	10	11	14	13	12	11	10
ITIH3_HUMAN-0	ITIH3	Q06033	ITIH3	FALSE	1.05081	8.92544e-07	3.575e-05	4	8	8	8	9	9	8	9	8	9	9
IL7RA_HUMAN-0	IL7R	P16871	IL7RA	FALSE	1.04762	0.0134015	0.0394329	2	10	10	7	6	8	10	8	8	6	10
KYNU_HUMAN-0	KYNU	Q16719	KYNU	FALSE	1.04624	0.0224479	0.058829	0	2	1	0	0	0	8	8	9	9	9
PLXA3_HUMAN-0	PLXNA3	P51805	PLXA3	FALSE	1.04561	8.56935e-06	0.000175619	1	10	11	12	10	10	13	11	14	13	13
RO52_HUMAN-0	TRIM21	P19474	RO52	FALSE	1.04477	2.20126e-05	0.000360788	0	4	7	7	5	3	14	10	13	13	12
ERAP2_HUMAN-0	ERAP2	Q6P179	ERAP2	FALSE	1.04262	0.0391795	0.0887829	0	12	28	29	28	27	20	28	29	32	30
BAP31_HUMAN-0	BCAP31	P51572	BAP31	FALSE	1.04105	0.0122644	0.0370179	0	1	2	1	2	1	2	2	1	2	2
SC23B_HUMAN-0	SEC23B	Q15437	SC23B	FALSE	1.03649	6.6912e-06	0.000149118	0	4	5	7	5	6	10	8	10	9	10
SMBP2_HUMAN-0	IGHMBP2	P38935	SMBP2	FALSE	1.03579	0.00137252	0.00687188	0	2	1	1	2	2	2	1	1	2	1
NADK_HUMAN-0	NADK	O95544	NADK	TRUE	1.0349	0.0040041	0.0152915	0	1	1	0	1	1	2	1	2	2	2
HV551_HUMAN-0	IGHV5-51	A0A0C4DH38	HV551	FALSE	1.02907	0.00094927	0.00520412	1	0	2	2	2	2	2	2	2	2	0
K1C9_HUMAN-0	KRT9	P35527	K1C9	FALSE	1.02826	0.0293038	0.0711938	29	26	21	22	26	19	21	33	20	28	27
KCRB_HUMAN-0	CKB	P12277	KCRB	FALSE	1.02342	9.73252e-05	0.00100164	1	4	4	3	6	3	6	5	5	6	5
CLIP2_HUMAN-0	CLIP2	Q9UDT6	CLIP2	FALSE	1.01995	0.00361668	0.0141051	0	2	3	2	2	3	5	3	4	5	5
ILEU_HUMAN-0	SERPINB1	P30740	ILEU	FALSE	1.01495	1.3094e-05	0.000244092	2	13	13	12	12	12	14	13	14	12	14
LSS_HUMAN-0	LSS	P48449	LSS	FALSE	1.01469	0.00427127	0.016148	0	1	2	1	1	2	2	1	1	1	2
PLXA1_HUMAN-0	PLXNA1	Q9UIW2	PLXA1	FALSE	1.01447	2.12948e-05	0.000354595	0	4	5	5	5	5	6	7	6	7	6
VWA1_HUMAN-0	VWA1	Q6PCB0	VWA1	FALSE	1.00987	0.000370115	0.00261819	0	5	5	3	5	2	5	5	5	5	5
ISOC2_HUMAN-0	ISOC2	Q96AB3	ISOC2	FALSE	1.00893	1.09065e-06	4.24364e-05	0	2	2	4	4	3	4	4	4	4	3
PSME2_HUMAN-0	PSME2	Q9UL46	PSME2	FALSE	1.00832	2.66293e-06	8.20161e-05	9	14	13	14	14	14	15	15	15	15	14
IFIT1_HUMAN-0	IFIT1	P09914	IFIT1	FALSE	1.00507	7.2372e-05	0.000814008	2	25	24	24	24	20	25	24	24	25	25
GSH0_HUMAN-0	GCLM	P48507	GSH0	FALSE	1.00313	2.83257e-05	0.000416104	0	6	6	5	6	6	6	5	6	6	5
IPYR_HUMAN-0	PPA1	Q15181	IPYR	FALSE	0.999813	1.08289e-05	0.000209782	5	15	15	14	16	14	16	16	16	16	17
BCAR1_HUMAN-0	BCAR1	P56945	BCAR1	FALSE	0.99406	6.99581e-06	0.000153597	0	3	2	2	3	4	4	4	4	4	4
PGTB2_HUMAN-0	RABGGTB	P53611	PGTB2	FALSE	0.991268	0.0409135	0.0912472	0	1	2	1	1	1	1	2	1	2	2
K1C15_HUMAN-0	KRT15	P19012	K1C15	FALSE	0.990452	0.0153421	0.0438091	2	2	1	0	2	0	0	2	1	1	1
CENPE_HUMAN-0	CENPE	Q02224	CENPE	FALSE	0.990059	0.025556	0.0644913	0	4	1	2	2	3	3	3	2	3	2
PAI1_HUMAN-0	SERPINE1	P05121	PAI1	FALSE	0.982489	1.53903e-05	0.000278151	20	26	25	25	28	27	36	32	32	32	32
IFIH1_HUMAN-0	IFIH1	Q9BYX4	IFIH1	FALSE	0.981935	0.00205829	0.00929998	1	2	2	2	1	0	4	4	4	4	3
PSMG1_HUMAN-0	PSMG1	O95456	PSMG1	FALSE	0.98091	4.72564e-05	0.000603741	0	5	5	5	5	4	5	5	5	5	5
DCBD1_HUMAN-0	DCBLD1	Q8N8Z6	DCBD1	FALSE	0.977208	1.96576e-05	0.000343747	2	7	8	9	9	8	9	8	10	9	8
TBC23_HUMAN-0	TBC1D23	Q9NUY8	TBC23	FALSE	0.973381	0.00682873	0.0231815	1	2	3	3	3	3	3	3	3	3	3
SP100_HUMAN-0	SP100	P23497	SP100	FALSE	0.972817	3.80326e-05	0.000518769	0	3	4	4	4	3	3	4	4	4	4
IPP2_HUMAN-0	PPP1R2	P41236	IPP2	FALSE	0.963106	0.00225698	0.00989598	0	3	3	4	4	4	5	4	5	5	4
ZPR1_HUMAN-0	ZPR1	O75312	ZPR1	FALSE	0.962452	2.2455e-05	0.000361721	0	4	4	6	8	5	7	7	8	7	8
ADPGK_HUMAN-0	ADPGK	Q9BRR6	ADPGK	FALSE	0.962206	1.97452e-06	6.65053e-05	1	9	8	8	10	9	10	10	10	10	10
SPRL1_HUMAN-0	SPARCL1	Q14515	SPRL1	FALSE	0.961706	0.000238684	0.00193825	0	3	3	3	3	3	2	3	2	3	2
CDN2A_HUMAN-0	CDKN2A	P42771	CDN2A	FALSE	0.956886	0.0547637	0.113989	0	2	2	1	3	3	3	3	3	3	3
RNF31_HUMAN-0	RNF31	Q96EP0	RNF31	FALSE	0.956492	4.10363e-06	0.000110574	0	2	2	2	2	2	2	2	2	2	2
KNG1_HUMAN-0	KNG1	P01042	KNG1	FALSE	0.951369	0.00750799	0.024809	0	2	2	1	2	1	1	1	1	2	1
TAF1L_HUMAN-0	TAF1L	Q8IZX4	TAF1L	FALSE	0.950928	0.000109365	0.00108778	0	2	2	2	2	2	2	2	2	2	2
CF120_HUMAN-0	C6orf120	Q7Z4R8	CF120	FALSE	0.950821	0.00852465	0.0276143	0	2	2	1	1	2	2	2	2	2	2
SNAA_HUMAN-0	NAPA	P54920	SNAA	FALSE	0.949288	2.93176e-05	0.000420593	2	13	15	17	15	14	16	16	17	17	15
GYS1_HUMAN-0	GYS1	P13807	GYS1	FALSE	0.94071	7.96866e-05	0.000865169	0	2	2	4	3	2	5	3	4	3	4
CASP7_HUMAN-0	CASP7	P55210	CASP7	FALSE	0.933329	3.87846e-06	0.000106442	0	2	4	3	3	2	4	3	5	5	4
GSTO1_HUMAN-0	GSTO1	P78417	GSTO1	FALSE	0.931185	0.000747698	0.00440592	5	17	16	17	14	17	18	17	18	16	18
ABRAL_HUMAN-0	ABRACL	Q9P1F3	ABRAL	FALSE	0.927733	4.54609e-05	0.00058415	2	3	3	4	4	4	4	4	4	4	3
FRIH_HUMAN-0	FTH1	P02794	FRIH	FALSE	0.925965	5.08193e-05	0.000640973	2	14	13	14	15	15	15	14	15	15	14
S10AB_HUMAN-0	S100A11	P31949	S10AB	FALSE	0.92567	6.67792e-05	0.000773177	4	7	7	7	7	7	6	6	6	7	7
SCRB2_HUMAN-0	SCARB2	Q14108	SCRB2	FALSE	0.924796	0.00163821	0.0078065	1	6	9	8	6	6	9	6	8	8	7
ATG7_HUMAN-0	ATG7	O95352	ATG7	FALSE	0.923996	5.58372e-06	0.000137918	0	4	4	2	5	4	5	6	6	6	6
FA11_HUMAN-0	F11	P03951	FA11	FALSE	0.922183	0.00727552	0.0242299	0	2	3	3	3	3	3	3	3	3	2
IL8_HUMAN-0	CXCL8	P10145	IL8	FALSE	0.921779	0.0031071	0.012564	2	4	5	4	3	2	7	6	7	5	4
OPTN_HUMAN-0	OPTN	Q96CV9	OPTN	FALSE	0.91781	0.00033774	0.00248402	0	11	10	11	11	9	15	13	15	13	14
PLAK2_HUMAN-0	PALM2AKAP2	Q9Y2D5	PLAK2	FALSE	0.909091	8.66778e-05	0.000924148	1	16	16	14	18	18	20	19	18	19	20
1433B_HUMAN-0	YWHAB	P31946	1433B	FALSE	0.908983	3.79282e-05	0.000518769	6	7	8	9	9	8	8	8	8	8	8
TXD17_HUMAN-0	TXNDC17	Q9BRA2	TXD17	FALSE	0.908701	0.00235726	0.0102411	2	6	6	6	6	6	6	6	7	6	6
RN213_HUMAN-0	RNF213	Q63HN8	RN213	FALSE	0.902373	1.61166e-05	0.000287769	1	29	35	36	32	20	46	41	45	46	42
TGM2_HUMAN-0	TGM2	P21980	TGM2	FALSE	0.901939	0.000109805	0.0010885	8	25	26	25	26	22	28	26	27	30	28
PDCD5_HUMAN-0	PDCD5	O14737	PDCD5	FALSE	0.899705	1.98469e-05	0.000343747	0	8	8	8	8	8	8	8	8	8	8
USO1_HUMAN-0	USO1	O60763	USO1	FALSE	0.893622	8.4676e-06	0.00017551	0	16	19	19	19	19	19	18	18	19	19
PIR_HUMAN-0	PIR	O00625	PIR	FALSE	0.892101	5.73169e-05	0.000690599	0	3	3	3	3	3	4	3	3	4	4
XPO5_HUMAN-0	XPO5	Q9HAV4	XPO5	FALSE	0.888359	0.0165168	0.0462719	0	2	2	2	2	2	2	2	2	2	2
GLO2_HUMAN-0	HAGH	Q16775	GLO2	FALSE	0.888249	0.000594023	0.00368452	1	4	5	5	6	5	6	5	5	6	6
T3HPD_HUMAN-0	L3HYPDH	Q96EM0	T3HPD	FALSE	0.88602	0.000241995	0.00195976	0	4	4	4	4	4	5	4	5	5	4
GIT1_HUMAN-0	GIT1	Q9Y2X7	GIT1	FALSE	0.88481	0.000815662	0.00465181	0	2	1	1	2	2	2	2	2	2	2
TGFB2_HUMAN-0	TGFB2	P61812	TGFB2	FALSE	0.884463	0.00174366	0.00817755	8	18	16	18	20	19	20	18	20	18	19
CPPED_HUMAN-0	CPPED1	Q9BRF8	CPPED	FALSE	0.880671	0.00166178	0.00789347	2	10	11	11	11	11	11	11	11	10	11
TRI22_HUMAN-0	TRIM22	Q8IYM9	TRI22	FALSE	0.879799	1.18008e-05	0.000227127	0	2	2	2	2	2	2	2	2	2	2
CHSP1_HUMAN-0	CARHSP1	Q9Y2V2	CHSP1	FALSE	0.879381	2.46226e-05	0.000386145	0	2	2	2	2	3	2	2	2	2	2
MAVS_HUMAN-0	MAVS	Q7Z434	MAVS	FALSE	0.876959	0.000106421	0.00106593	0	3	3	4	5	3	6	5	5	7	6
RS21_HUMAN-0	RPS21	P63220	RS21	FALSE	0.876859	0.00563999	0.0198487	2	4	3	4	5	5	3	4	3	4	4
TNF6B_HUMAN-0	TNFRSF6B	O95407	TNF6B	FALSE	0.875296	0.229196	0.340862	0	6	2	3	2	0	7	4	5	3	2
GINM1_HUMAN-0	GINM1	Q9NU53	GINM1	FALSE	0.873702	0.00211417	0.00939492	0	3	4	4	4	4	3	2	4	3	4
MYCBP_HUMAN-0	MYCBP	Q99417	MYCBP	FALSE	0.86945	4.03033e-05	0.000538104	0	4	3	5	3	3	5	5	5	4	5
CASP4_HUMAN-0	CASP4	P49662	CASP4	FALSE	0.869206	0.00353125	0.0138815	0	1	2	1	3	1	4	2	3	4	3
TYB10_HUMAN-0	TMSB10	P63313	TYB10	FALSE	0.868409	0.00346019	0.0136565	0	6	5	5	7	6	8	6	6	6	8
CIAO1_HUMAN-0	CIAO1	O76071	CIAO1	FALSE	0.860949	2.42313e-05	0.000384019	0	2	2	3	2	2	3	2	2	3	2
PPM1A_HUMAN-0	PPM1A	P35813	PPM1A	FALSE	0.858217	0.00338021	0.0134123	0	0	3	3	3	3	3	3	3	3	2
PFKAP_HUMAN-0	PFKP	Q01813	PFKAP	FALSE	0.857762	0.000177518	0.00157032	1	18	16	18	20	18	21	17	20	21	20
XPP1_HUMAN-0	XPNPEP1	Q9NQW7	XPP1	FALSE	0.855748	2.97627e-06	8.6487e-05	2	13	17	16	17	17	17	14	17	17	17
PEA15_HUMAN-0	PEA15	Q15121	PEA15	FALSE	0.85548	0.000502405	0.00323723	4	9	8	9	9	8	9	9	9	9	8
OAS3_HUMAN-0	OAS3	Q9Y6K5	OAS3	FALSE	0.853985	0.00193614	0.00882881	0	9	8	9	5	5	10	8	9	7	7
PTPRJ_HUMAN-0	PTPRJ	Q12913	PTPRJ	FALSE	0.852774	0.000248371	0.00200046	1	4	8	6	7	7	8	9	9	9	9
HMOX2_HUMAN-0	HMOX2	P30519	HMOX2	FALSE	0.849619	0.000505285	0.00324873	0	2	2	2	2	2	3	2	2	2	2
NFU1_HUMAN-0	NFU1	Q9UMS0	NFU1	FALSE	0.848287	0.000100731	0.001026	0	5	4	2	3	4	4	4	3	4	4
HBB_HUMAN-0	HBB	P68871	HBB	FALSE	0.848105	0.00547232	0.0193834	10	10	11	11	11	11	11	9	11	10	10
IF6_HUMAN-0	EIF6	P56537	IF6	FALSE	0.837797	1.49192e-05	0.000272966	4	6	6	6	6	6	6	6	6	6	6
HAT1_HUMAN-0	HAT1	O14929	HAT1	FALSE	0.837101	0.000122963	0.00119496	0	3	3	3	2	3	3	3	3	3	3
LCAP_HUMAN-0	LNPEP	Q9UIQ6	LCAP	FALSE	0.83446	0.000615796	0.00380254	1	10	14	15	10	14	13	14	15	15	16
GOSR2_HUMAN-0	GOSR2	O14653	GOSR2	FALSE	0.83422	0.000418409	0.00284441	0	2	2	2	2	2	2	2	2	2	2
EGFR_HUMAN-0	EGFR	P00533	EGFR	FALSE	0.827904	2.40664e-05	0.00038351	1	15	14	15	14	14	16	14	17	16	16
EPCR_HUMAN-0	PROCR	Q9UNN8	EPCR	FALSE	0.824442	0.000443701	0.00294213	2	5	5	5	5	5	5	5	5	5	5
TR11B_HUMAN-0	TNFRSF11B	O00300	TR11B	FALSE	0.82405	0.0228261	0.0595045	1	19	20	21	18	18	22	20	21	20	21
RPB4_HUMAN-0	POLR2D	O15514	RPB4	FALSE	0.823208	0.0557551	0.115727	0	1	1	2	1	1	2	2	1	2	0
PSB8_HUMAN-0	PSMB8	P28062	PSB8	FALSE	0.8228	0.000202059	0.00172594	1	6	7	6	7	7	8	7	8	8	8
SHFL_HUMAN-0	SHFL	Q9NUL5	SHFL	FALSE	0.819771	0.000103517	0.00104718	0	8	7	5	8	7	7	8	8	8	9
UBA6_HUMAN-0	UBA6	A0AVT1	UBA6	FALSE	0.819705	1.76924e-05	0.000314014	1	15	15	16	16	16	18	15	18	17	17
UPP1_HUMAN-0	UPP1	Q16831	UPP1	FALSE	0.819558	0.00146183	0.00720543	0	2	2	2	3	2	3	3	3	3	3
CASP6_HUMAN-0	CASP6	P55212	CASP6	FALSE	0.813519	0.000341332	0.00249805	0	3	4	4	4	4	3	3	3	3	3
PODXL_HUMAN-0	PODXL	O00592	PODXL	FALSE	0.813224	0.000534468	0.00337473	0	2	1	1	2	2	3	3	3	3	2
TPD52_HUMAN-0	TPD52	P55327	TPD52	FALSE	0.811432	0.0264844	0.0658002	0	2	2	2	1	1	2	2	1	0	0
RAGP1_HUMAN-0	RANGAP1	P46060	RAGP1	FALSE	0.810638	0.000128159	0.00122536	0	7	8	10	8	9	9	8	9	9	9
SCML4_HUMAN-0	SCML4	Q8N228	SCML4	FALSE	0.810491	0.165186	0.266238	0	2	2	2	2	2	2	2	2	2	2
MIX23_HUMAN-0	MIX23	Q4VC31	MIX23	FALSE	0.807991	0.00173402	0.00814522	0	2	1	2	1	1	2	2	2	2	2
PZP_HUMAN-0	PZP	P20742	PZP	FALSE	0.807779	0.00114449	0.00600662	2	3	3	3	3	3	3	3	3	3	3
RIC8A_HUMAN-0	RIC8A	Q9NPQ8	RIC8A	FALSE	0.807214	1.26059e-05	0.000237959	0	4	5	5	4	5	5	5	5	5	5
PAAF1_HUMAN-0	PAAF1	Q9BRP4	PAAF1	FALSE	0.804963	0.000934014	0.00514576	0	2	2	1	2	2	2	2	2	2	2
GRPE1_HUMAN-0	GRPEL1	Q9HAV7	GRPE1	FALSE	0.799395	0.000751888	0.00441379	0	6	8	6	7	6	7	7	8	9	9
GOLM1_HUMAN-0	GOLM1	Q8NBJ4	GOLM1	FALSE	0.796095	0.00027599	0.00214145	5	25	25	20	25	23	26	27	27	29	27
COX17_HUMAN-0	COX17	Q14061	COX17	FALSE	0.795816	0.000120549	0.00117535	0	3	4	4	4	4	4	4	4	4	4
CIP4_HUMAN-0	TRIP10	Q15642	CIP4	FALSE	0.795751	2.84632e-05	0.000416104	0	8	11	12	11	11	14	12	16	14	13
PGM2_HUMAN-0	PGM2	Q96G03	PGM2	FALSE	0.793611	2.67738e-05	0.000406961	2	19	21	20	18	19	20	19	23	19	21
WDR44_HUMAN-0	WDR44	Q5JSH3	WDR44	FALSE	0.792041	0.00259214	0.0109916	0	2	3	3	3	3	3	3	3	3	3
DCBD2_HUMAN-0	DCBLD2	Q96PD2	DCBD2	FALSE	0.790929	0.000409531	0.00280636	3	10	12	12	12	11	13	11	14	14	13
PCNA_HUMAN-0	PCNA	P12004	PCNA	FALSE	0.789895	0.00103689	0.00558784	0	5	6	7	6	6	7	6	7	7	7
RCN3_HUMAN-0	RCN3	Q96D15	RCN3	FALSE	0.788246	0.000178012	0.00157032	0	11	12	10	13	11	12	12	12	13	13
PML_HUMAN-0	PML	P29590	PML	FALSE	0.788045	0.000104963	0.00105819	0	2	3	4	3	1	7	7	6	7	7
P3H2_HUMAN-0	P3H2	Q8IVL5	P3H2	FALSE	0.787366	0.000280716	0.00217037	0	4	7	6	5	6	7	6	8	6	6
TRADD_HUMAN-0	TRADD	Q15628	TRADD	FALSE	0.785992	0.0481616	0.103368	0	1	2	2	1	1	1	1	1	2	1
ECE1_HUMAN-0	ECE1	P42892	ECE1	FALSE	0.782682	0.000587175	0.00365627	0	18	15	19	14	18	20	18	20	19	20
K2C5_HUMAN-0	KRT5	P13647	K2C5	FALSE	0.782138	0.0619704	0.125636	29	13	10	10	15	7	10	22	8	17	21
K22E_HUMAN-0	KRT2	P35908	K22E	FALSE	0.782003	0.0335721	0.0787245	36	29	23	25	28	25	25	35	27	30	35
OGFR_HUMAN-0	OGFR	Q9NZT2	OGFR	FALSE	0.77998	0.000737754	0.00438217	0	4	4	4	4	5	6	4	5	5	5
ACPM_HUMAN-0	NDUFAB1	O14561	ACPM	FALSE	0.779691	0.000173614	0.00154532	0	2	3	3	3	3	3	3	3	3	3
LXN_HUMAN-0	LXN	Q9BS40	LXN	FALSE	0.778591	0.00323089	0.0129585	1	2	2	3	2	2	2	2	2	3	3
THIO_HUMAN-0	TXN	P10599	THIO	FALSE	0.777469	0.00014951	0.00137197	6	9	10	10	10	10	9	10	10	11	10
SPB8_HUMAN-0	SERPINB8	P50452	SPB8	FALSE	0.776365	0.000136607	0.00127328	2	12	11	11	12	10	13	13	13	13	13
GRP75_HUMAN-0	HSPA9	P38646	GRP75	FALSE	0.775334	0.000663993	0.00403537	1	18	21	21	19	20	21	20	23	22	21
IFNG_HUMAN-0	IFNG	P01579	IFNG	TRUE	0.772681	0.000225513	0.00186352	0	0	0	0	0	0	3	5	5	4	4
K1C10_HUMAN-0	KRT10	P13645	K1C10	FALSE	0.772325	0.0333699	0.0785179	35	31	30	29	33	29	30	35	33	34	35
S10A8_HUMAN-0	S100A8	P05109	S10A8	FALSE	0.771283	0.0318493	0.0760648	3	1	2	1	2	1	2	3	3	1	3
GAPD1_HUMAN-0	GAPVD1	Q14C86	GAPD1	FALSE	0.771073	0.000324452	0.00241022	0	1	3	3	3	1	3	3	3	3	3
CYTB_HUMAN-0	CSTB	P04080	CYTB	FALSE	0.770849	0.00181604	0.00843691	3	5	6	6	6	6	6	5	6	6	6
PTN1_HUMAN-0	PTPN1	P18031	PTN1	FALSE	0.770415	0.00089632	0.00497508	0	1	1	2	3	2	2	2	3	4	2
TRAD1_HUMAN-0	TRAFD1	O14545	TRAD1	FALSE	0.768965	0.00252541	0.0107858	0	0	2	2	3	0	5	4	4	3	3
TPBG_HUMAN-0	TPBG	Q13641	TPBG	FALSE	0.768588	0.0004227	0.00284768	1	6	6	6	5	6	6	6	6	6	6
CUL2_HUMAN-0	CUL2	Q13617	CUL2	FALSE	0.765098	2.54559e-05	0.000395033	1	10	11	12	12	10	13	12	14	14	13
TMM59_HUMAN-0	TMEM59	Q9BXS4	TMM59	FALSE	0.762653	0.000129935	0.00123108	0	5	3	6	6	5	6	6	6	6	6
CLCB_HUMAN-0	CLTB	P09497	CLCB	FALSE	0.761768	0.00456928	0.0169553	0	3	4	4	4	4	4	4	4	4	5
IMPA3_HUMAN-0	BPNT2	Q9NX62	IMPA3	FALSE	0.761755	5.69999e-05	0.000689737	0	8	6	8	7	7	9	8	8	9	8
DPY30_HUMAN-0	DPY30	Q9C005	DPY30	FALSE	0.761635	0.00254663	0.0108462	0	1	2	1	2	2	2	2	2	2	2
ATS13_HUMAN-0	ADAMTS13	Q76LX8	ATS13	FALSE	0.759118	0.0676683	0.13443	0	1	2	2	1	2	2	0	2	2	2
CYTS_HUMAN-0	CST4	P01036	CYTS	FALSE	0.756948	0.0263913	0.0657344	0	2	3	3	3	1	3	3	3	3	3
S10A3_HUMAN-0	S100A3	P33764	S10A3	FALSE	0.755071	0.000157626	0.00143314	0	2	1	2	4	3	4	3	4	4	4
IFM1_HUMAN-0	IFITM1	P13164	IFM1	FALSE	0.755059	0.00366766	0.014229	0	3	4	4	4	4	4	3	4	4	3
VAMP5_HUMAN-0	VAMP5	O95183	VAMP5	FALSE	0.754684	0.02151	0.0570688	0	0	2	1	0	1	3	2	3	3	3
CASP3_HUMAN-0	CASP3	P42574	CASP3	FALSE	0.754174	0.00155417	0.00753547	1	4	4	4	4	5	4	4	5	4	5
TBCA_HUMAN-0	TBCA	O75347	TBCA	FALSE	0.753877	0.000145957	0.00134772	0	9	9	10	9	10	10	9	10	9	10
CO4A_HUMAN-0	C4A	P0C0L4	CO4A	FALSE	0.753527	0.0120623	0.0364451	3	3	3	3	4	3	3	3	3	4	3
LOXL4_HUMAN-0	LOXL4	Q96JB6	LOXL4	FALSE	0.753245	0.000386278	0.00267507	0	9	6	7	8	8	11	10	11	11	9
ERAP1_HUMAN-0	ERAP1	Q9NZ08	ERAP1	FALSE	0.753234	2.81413e-05	0.000416104	9	32	35	35	33	33	34	31	36	34	34
KPCA_HUMAN-0	PRKCA	P17252	KPCA	FALSE	0.752799	0.0122967	0.0370778	0	2	2	2	2	2	1	1	2	2	1
NAGK_HUMAN-0	NAGK	Q9UJ70	NAGK	FALSE	0.751509	4.18415e-05	0.000551192	3	14	14	15	15	15	15	14	15	14	15
ANT3_HUMAN-0	SERPINC1	P01008	ANT3	FALSE	0.749375	6.09616e-05	0.000725386	8	14	14	13	14	14	13	13	14	12	14
ARHG1_HUMAN-0	ARHGEF1	Q92888	ARHG1	FALSE	0.748802	0.0043183	0.0162223	1	3	6	4	4	4	5	5	5	5	5
RN114_HUMAN-0	RNF114	Q9Y508	RN114	FALSE	0.7473	0.000309558	0.00232286	0	4	5	4	6	4	6	5	6	6	6
OAS1_HUMAN-0	OAS1	P00973	OAS1	FALSE	0.74609	0.0231263	0.0598658	0	1	1	2	1	1	1	1	2	2	2
MMP12_HUMAN-0	MMP12	P39900	MMP12	FALSE	0.745826	0.0626463	0.126791	4	23	24	23	20	21	23	22	23	24	21
K1C14_HUMAN-0	KRT14	P02533	K1C14	FALSE	0.745639	0.0439367	0.0962515	21	13	13	16	16	11	12	21	11	19	22
SCRN3_HUMAN-0	SCRN3	Q0VDG4	SCRN3	FALSE	0.744306	0.029869	0.0722708	1	3	3	3	3	3	3	3	2	3	1
ANGL4_HUMAN-0	ANGPTL4	Q9BY76	ANGL4	FALSE	0.742066	0.000577922	0.00360917	0	9	10	9	10	7	10	10	10	10	10
RALA_HUMAN-0	RALA	P11233	RALA	FALSE	0.740742	0.00629486	0.0216429	0	3	2	3	2	1	2	4	3	3	2
LYOX_HUMAN-0	LOX	P28300	LYOX	FALSE	0.740255	0.00188026	0.00863422	8	18	16	16	16	17	17	17	19	17	16
K2C1_HUMAN-0	KRT1	P04264	K2C1	FALSE	0.738839	0.0871474	0.162866	38	37	31	31	37	29	34	42	31	41	42
ITIH1_HUMAN-0	ITIH1	P19827	ITIH1	FALSE	0.738654	0.000382778	0.00266818	1	2	4	4	3	5	3	4	4	4	4
MARCS_HUMAN-0	MARCKS	P29966	MARCS	FALSE	0.734939	0.00422574	0.0159963	1	7	8	7	8	7	9	8	7	8	7
DOPD_HUMAN-0	DDT	P30046	DOPD	FALSE	0.73426	0.000881899	0.00493198	2	7	7	8	8	8	8	8	7	8	8
K2C6A_HUMAN-0	KRT6A	P02538	K2C6A	FALSE	0.733614	0.152798	0.251422	11	7	8	11	10	5	7	15	7	6	17
STC1_HUMAN-0	STC1	P52823	STC1	FALSE	0.733262	0.00853713	0.0276245	5	13	12	13	13	12	14	15	15	13	13
HS3S(A|B)_HUMAN-0,0	HS3ST3A1;HS3ST3B1	Q9Y662;Q9Y663	HS3S(A|B),0	FALSE	0.73285	0.00478005	0.0175131	0	1	2	3	0	2	3	1	3	1	2
SDSL_HUMAN-0	SDSL	Q96GA7	SDSL	FALSE	0.73271	0.00392956	0.0150676	0	5	4	4	5	5	4	5	5	5	5
SC22B_HUMAN-0	SEC22B	O75396	SC22B	FALSE	0.729652	0.0028611	0.011844	1	10	11	10	10	11	11	11	11	10	11
VTDB_HUMAN-0	GC	P02774	VTDB	FALSE	0.7281	0.000683804	0.00413617	6	8	8	7	8	8	7	7	9	8	10
SRXN1_HUMAN-0	SRXN1	Q9BYN0	SRXN1	FALSE	0.727878	0.000704363	0.00423893	0	2	2	2	2	2	3	2	3	3	2
KAD2_HUMAN-0	AK2	P54819	KAD2	FALSE	0.727675	0.000282233	0.00217283	1	10	11	8	11	10	11	11	11	11	11
PSMD4_HUMAN-0	PSMD4	P55036	PSMD4	FALSE	0.727019	0.000984321	0.00534346	0	3	3	3	4	3	4	3	3	4	3
TPIS_HUMAN-0	TPI1	P60174	TPIS	FALSE	0.726748	7.25028e-05	0.000814008	14	16	16	17	16	16	18	16	15	19	18
SEM7A_HUMAN-0	SEMA7A	O75326	SEM7A	FALSE	0.726486	0.00136773	0.00686415	8	27	28	28	28	29	28	29	29	29	30
PGK1_HUMAN-0	PGK1	P00558	PGK1	FALSE	0.726336	8.90871e-05	0.000939695	14	32	36	35	34	34	36	35	35	35	35
CXL16_HUMAN-0	CXCL16	Q9H2A7	CXL16	FALSE	0.726327	0.0920474	0.168517	0	1	3	3	2	2	3	2	3	2	3
DYLT1_HUMAN-0	DYNLT1	P63172	DYLT1	FALSE	0.72626	0.00238283	0.0103117	0	2	2	2	2	2	2	2	2	2	2
STRN3_HUMAN-0	STRN3	Q13033	STRN3	FALSE	0.725704	0.00114252	0.00600662	0	1	3	2	2	3	2	2	2	1	2
DSG1_HUMAN-0	DSG1	Q02413	DSG1	TRUE	0.725095	0.077611	0.14887	11	0	1	1	1	0	0	5	0	2	3
PP6R3_HUMAN-0	PPP6R3	Q5H9R7	PP6R3	FALSE	0.722863	0.0150077	0.0431872	0	2	3	2	3	3	2	3	2	3	3
PP14B_HUMAN-0	PPP1R14B	Q96C90	PP14B	FALSE	0.722405	0.00553493	0.0195537	1	5	4	5	5	5	5	5	5	5	5
CLIC3_HUMAN-0	CLIC3	O95833	CLIC3	FALSE	0.722217	0.0332859	0.0785179	1	10	9	12	12	11	14	11	14	13	11
GDIR1_HUMAN-0	ARHGDIA	P52565	GDIR1	FALSE	0.721993	0.00169202	0.00801142	3	7	7	7	8	7	9	7	8	9	9
APOA4_HUMAN-0	APOA4	P06727	APOA4	FALSE	0.719691	0.0240445	0.061597	0	0	1	2	2	1	2	1	2	2	1
OLFL1_HUMAN-0	OLFML1	Q6UWY5	OLFL1	FALSE	0.718934	0.210216	0.318061	0	8	9	11	2	6	7	9	11	7	7
CREG1_HUMAN-0	CREG1	O75629	CREG1	FALSE	0.718223	0.00602261	0.0209028	1	1	3	4	4	3	5	4	5	4	5
DNPEP_HUMAN-0	DNPEP	Q9ULA0	DNPEP	FALSE	0.716291	7.61988e-05	0.000842698	2	18	16	15	18	19	18	18	17	19	17
AFAM_HUMAN-0	AFM	P43652	AFAM	FALSE	0.713676	0.0051522	0.0186006	1	2	2	2	2	2	2	2	2	2	2
SAMH1_HUMAN-0	SAMHD1	Q9Y3Z3	SAMH1	FALSE	0.71119	0.000526084	0.00336059	0	7	8	9	4	5	7	6	7	8	7
SIA4A_HUMAN-0	ST3GAL1	Q11201	SIA4A	FALSE	0.710391	0.000752012	0.00441379	1	6	8	8	8	9	9	6	8	8	8
MMP14_HUMAN-0	MMP14	P50281	MMP14	FALSE	0.707975	0.000552974	0.00347249	2	11	15	15	14	15	14	11	15	14	14
DEMA_HUMAN-0	DMTN	Q08495	DEMA	FALSE	0.707713	0.000362882	0.00259275	0	2	2	2	2	2	2	2	2	2	2
DNM1L_HUMAN-0	DNM1L	O00429	DNM1L	FALSE	0.707552	7.53129e-05	0.000836058	0	12	11	11	11	11	12	10	11	12	12
BSDC1_HUMAN-0	BSDC1	Q9NW68	BSDC1	FALSE	0.706444	0.000685176	0.00413617	0	3	3	1	2	3	3	3	3	3	3
SUMO1_HUMAN-0	SUMO1	P63165	SUMO1	FALSE	0.705416	0.000268056	0.00211047	0	4	4	3	4	4	4	4	4	4	4
NNMT_HUMAN-0	NNMT	P40261	NNMT	FALSE	0.704647	0.000363895	0.00259275	4	5	5	5	5	6	6	6	6	6	6
THTPA_HUMAN-0	THTPA	Q9BU02	THTPA	FALSE	0.704161	0.0143341	0.0415312	0	1	2	2	2	2	2	1	2	2	2
LAMP2_HUMAN-0	LAMP2	P13473	LAMP2	FALSE	0.703958	0.000856452	0.00482609	2	4	4	4	4	4	4	4	4	4	4
UB2R2_HUMAN-0	UBE2R2	Q712K3	UB2R2	FALSE	0.70174	0.000441214	0.00293879	0	2	2	2	2	2	2	2	2	2	2
DTX3L_HUMAN-0	DTX3L	Q8TDB6	DTX3L	FALSE	0.6976	0.000940581	0.00517232	0	3	3	3	2	3	3	3	3	3	3
SRGP1_HUMAN-0	SRGAP1	Q7Z6B7	SRGP1	FALSE	0.696124	0.00184372	0.00852539	0	2	4	4	3	3	4	4	4	4	3
HORN_HUMAN-0	HRNR	Q86YZ3	HORN	FALSE	0.69473	0.186797	0.292018	18	8	3	8	11	8	4	12	5	16	11
AN32B_HUMAN-0	ANP32B	Q92688	AN32B	FALSE	0.693953	0.000365821	0.00260022	0	5	6	6	6	6	6	7	6	7	6
PKHO2_HUMAN-0	PLEKHO2	Q8TD55	PKHO2	FALSE	0.691404	0.0251975	0.063779	0	1	1	2	1	2	2	1	1	2	1
UBA7_HUMAN-0	UBA7	P41226	UBA7	FALSE	0.688021	0.000659411	0.00402159	1	7	8	8	6	7	9	11	10	12	10
IGLC3_HUMAN-0	IGLC3	P0DOY3	IGLC3	FALSE	0.684539	0.00130288	0.00666495	2	2	2	2	2	2	2	2	2	2	2
SIL1_HUMAN-0	SIL1	Q9H173	SIL1	FALSE	0.682688	0.00135702	0.00686385	7	16	16	14	15	16	16	17	16	17	17
SH3L1_HUMAN-0	SH3BGRL	O75368	SH3L1	FALSE	0.679474	0.000165678	0.00149711	3	8	10	10	11	10	11	9	11	11	10
DNPH1_HUMAN-0	DNPH1	O43598	DNPH1	FALSE	0.678106	0.00172672	0.00813674	1	2	1	2	2	2	2	2	2	1	2
ATX10_HUMAN-0	ATXN10	Q9UBB4	ATX10	FALSE	0.677543	0.000238664	0.00193825	0	7	10	9	8	10	10	9	10	10	9
SUCA_HUMAN-0	SUCLG1	P53597	SUCA	FALSE	0.677134	0.0293533	0.0712556	0	2	3	3	3	3	3	2	3	3	3
ACADV_HUMAN-0	ACADVL	P49748	ACADV	FALSE	0.675937	0.013855	0.0405393	0	1	3	2	1	1	2	3	4	2	2
VEGFC_HUMAN-0	VEGFC	P49767	VEGFC	FALSE	0.675869	0.00115909	0.0060485	11	24	24	25	26	22	28	29	28	24	28
H90B4_HUMAN-0	HSP90AB4P	Q58FF6	H90B4	FALSE	0.675312	0.00203456	0.00923496	0	2	2	2	2	2	2	1	2	2	2
PAR10_HUMAN-0	PARP10	Q53GL7	PAR10	FALSE	0.674422	0.074527	0.144757	0	1	2	2	2	0	2	1	1	1	1
TNF10_HUMAN-0	TNFSF10	P50591	TNF10	FALSE	0.672618	0.0633982	0.127745	0	3	5	5	3	0	5	4	5	5	4
CORO7_HUMAN-0	CORO7	P57737	CORO7	FALSE	0.671	0.00630155	0.0216429	0	1	2	2	1	1	2	2	1	2	2
SKP1_HUMAN-0	SKP1	P63208	SKP1	FALSE	0.670237	0.00120905	0.00626506	1	8	8	9	9	9	10	10	9	10	9
STAT6_HUMAN-0	STAT6	P42226	STAT6	FALSE	0.66952	0.00254688	0.0108462	0	4	3	3	3	3	4	2	4	4	3
STAT2_HUMAN-0	STAT2	P52630	STAT2	FALSE	0.669366	0.0984824	0.177165	0	3	3	2	3	3	4	4	3	4	3
SC24B_HUMAN-0	SEC24B	O95487	SC24B	FALSE	0.665886	0.0649443	0.129976	0	2	2	2	2	2	2	2	2	2	2
WFS1_HUMAN-0	WFS1	O76024	WFS1	FALSE	0.663785	0.00244317	0.0105255	0	2	3	3	4	3	4	4	4	4	4
TRIO_HUMAN-0	TRIO	O75962	TRIO	FALSE	0.662971	0.00685998	0.0232377	0	3	1	3	2	2	2	3	3	3	2
TNFL4_HUMAN-0	TNFSF4	P23510	TNFL4	TRUE	0.662801	0.0287641	0.0702279	0	1	0	1	1	1	2	2	2	2	2
STAT3_HUMAN-0	STAT3	P40763	STAT3	FALSE	0.661249	0.000255563	0.00203508	0	14	16	18	13	13	18	17	19	16	17
FA20C_HUMAN-0	FAM20C	Q8IXL6	FA20C	FALSE	0.660866	0.0738609	0.144029	1	16	16	17	13	16	17	17	17	17	16
CEIP2_HUMAN-0	CEMIP2	Q9UHN6	CEIP2	FALSE	0.660749	0.00222825	0.00978448	1	11	11	12	13	12	15	12	15	15	14
ACBP_HUMAN-0	DBI	P07108	ACBP	FALSE	0.660487	0.000216464	0.00181243	1	8	9	9	9	9	9	9	9	9	9
CATO_HUMAN-0	CTSO	P43234	CATO	FALSE	0.657378	0.00878294	0.0282656	1	7	9	9	6	7	7	7	8	7	7
FZD2_HUMAN-0	FZD2	Q14332	FZD2	FALSE	0.656723	0.0789674	0.150909	0	1	2	2	1	1	1	1	1	1	2
SNX6_HUMAN-0	SNX6	Q9UNH7	SNX6	FALSE	0.65445	0.000173378	0.00154532	0	5	7	5	6	6	7	6	6	7	7
PGS2_HUMAN-0	DCN	P07585	PGS2	FALSE	0.653384	0.00709587	0.023792	16	27	27	28	29	24	30	28	26	26	30
FETUA_HUMAN-0	AHSG	P02765	FETUA	FALSE	0.653089	0.000747048	0.00440592	3	5	5	5	5	5	5	5	5	5	5
1433G_HUMAN-0	YWHAG	P61981	1433G	FALSE	0.648977	0.000782101	0.0045475	8	15	14	16	15	16	16	15	16	17	16
PLOD3_HUMAN-0	PLOD3	O60568	PLOD3	FALSE	0.648916	0.000192085	0.00166474	10	33	37	35	32	33	36	34	36	35	34
1433E_HUMAN-0	YWHAE	P62258	1433E	FALSE	0.647003	0.000130003	0.00123108	7	19	18	19	19	20	21	19	20	20	21
PNPH_HUMAN-0	PNP	P00491	PNPH	FALSE	0.646892	0.00712003	0.0238192	4	17	17	17	17	17	17	17	17	17	17
GOLI4_HUMAN-0	GOLIM4	O00461	GOLI4	FALSE	0.645377	0.000270514	0.00212117	0	6	7	8	8	8	8	6	7	6	6
TRNT1_HUMAN-0	TRNT1	Q96Q11	TRNT1	FALSE	0.643057	0.000203787	0.0017357	0	3	3	3	4	3	3	3	4	3	3
ML12(A|B)_HUMAN-0,0	MYL12A;MYL12B	O14950;P19105	ML12(A|B),0	FALSE	0.642567	0.00565193	0.0198487	1	4	4	4	4	4	4	4	4	4	4
FETA_HUMAN-0	AFP	P02771	FETA	FALSE	0.641542	0.00100672	0.00544511	6	8	8	8	8	8	8	8	8	8	8
UAP1_HUMAN-0	UAP1	Q16222	UAP1	FALSE	0.639075	0.0011688	0.00608843	1	8	8	8	8	8	9	9	9	9	9
AAR2_HUMAN-0	AAR2	Q9Y312	AAR2	FALSE	0.634588	0.0714525	0.140908	0	2	2	2	2	2	2	2	2	2	2
RRAGC_HUMAN-0	RRAGC	Q9HB90	RRAGC	FALSE	0.632187	0.00460436	0.0170166	0	4	4	4	6	7	7	5	5	8	6
FGFR1_HUMAN-0	FGFR1	P11362	FGFR1	FALSE	0.631078	0.00162796	0.00778271	0	7	8	8	8	8	9	9	9	9	9
UB2V2_HUMAN-0	UBE2V2	Q15819	UB2V2	FALSE	0.628702	0.00373862	0.0144664	0	1	2	2	2	2	2	1	2	2	1
PGAM1_HUMAN-0	PGAM1	P18669	PGAM1	FALSE	0.627976	0.000135458	0.00126655	13	22	23	22	24	22	24	24	23	24	24
HINT2_HUMAN-0	HINT2	Q9BX68	HINT2	FALSE	0.625256	0.0211544	0.0562852	1	1	3	1	2	2	3	3	2	2	3
SGTB_HUMAN-0	SGTB	Q96EQ0	SGTB	FALSE	0.624651	0.0155458	0.0442629	0	2	3	3	3	3	4	3	4	4	4
TNR6_HUMAN-0	FAS	P25445	TNR6	FALSE	0.622536	0.0036405	0.0141607	1	7	7	9	7	6	8	9	10	8	7
SARNP_HUMAN-0	SARNP	P82979	SARNP	FALSE	0.621917	0.00144089	0.00715376	0	4	5	4	5	5	5	5	4	5	4
DIAP1_HUMAN-0	DIAPH1	O60610	DIAP1	FALSE	0.621785	0.00012787	0.00122536	0	4	6	6	6	6	6	5	6	6	6
VATG1_HUMAN-0	ATP6V1G1	O75348	VATG1	FALSE	0.619237	0.00074264	0.00439358	0	4	5	5	4	5	5	3	5	5	4
UBP39_HUMAN-0	USP39	Q53GS9	UBP39	FALSE	0.616026	0.0882104	0.163819	0	3	3	3	3	3	2	3	3	3	3
CRLD2_HUMAN-0	CRISPLD2	Q9H0B8	CRLD2	FALSE	0.615681	0.0567342	0.117512	0	2	2	1	2	1	2	2	2	2	2
CD2AP_HUMAN-0	CD2AP	Q9Y5K6	CD2AP	FALSE	0.615356	0.000411629	0.00281122	0	7	8	8	8	7	8	8	8	9	7
PFKAL_HUMAN-0	PFKL	P17858	PFKAL	FALSE	0.61417	6.73612e-05	0.000776881	1	10	11	9	9	8	12	9	11	11	10
DPP3_HUMAN-0	DPP3	Q9NY33	DPP3	FALSE	0.613175	0.000409971	0.00280636	10	25	25	27	28	26	28	25	28	28	28
GRB2_HUMAN-0	GRB2	P62993	GRB2	FALSE	0.612541	0.00564945	0.0198487	0	7	7	7	9	9	10	9	8	9	8
CCD50_HUMAN-0	CCDC50	Q8IVM0	CCD50	FALSE	0.611683	0.012535	0.037643	0	2	3	3	4	4	6	5	3	5	1
UFD1_HUMAN-0	UFD1	Q92890	UFD1	FALSE	0.611519	0.0050952	0.0184398	0	6	7	5	6	5	6	7	6	6	6
AOC3_HUMAN-0	AOC3	Q16853	AOC3	FALSE	0.611448	0.0363636	0.0838769	0	2	2	2	2	2	2	2	2	2	2
ABC3C_HUMAN-0	APOBEC3C	Q9NRW3	ABC3C	FALSE	0.611114	0.000372885	0.00262525	0	3	3	3	2	3	3	3	3	3	3
ERP44_HUMAN-0	ERP44	Q9BS26	ERP44	FALSE	0.610126	0.000115224	0.00112714	1	12	13	13	13	12	13	11	13	13	12
NB5R2_HUMAN-0	CYB5R2	Q6BCY4	NB5R2	FALSE	0.608312	0.000382211	0.00266818	1	6	9	9	9	9	9	9	9	9	8
MAP4_HUMAN-0	MAP4	P27816	MAP4	FALSE	0.608047	0.00289744	0.0119777	2	17	26	27	32	26	34	27	26	35	33
NUB1_HUMAN-0	NUB1	Q9Y5A7	NUB1	FALSE	0.607613	0.0302722	0.0730079	0	2	2	2	2	1	3	2	3	3	2
DNJB9_HUMAN-0	DNAJB9	Q9UBS3	DNJB9	FALSE	0.605143	0.0221076	0.058236	0	2	2	2	3	2	2	2	2	2	1
SLK_HUMAN-0	SLK	Q9H2G2	SLK	FALSE	0.604075	0.0295897	0.0716536	1	5	6	5	5	5	8	9	6	6	6
A1BG_HUMAN-0	A1BG	P04217	A1BG	FALSE	0.603819	0.0979373	0.176466	1	2	2	2	2	2	2	2	2	2	2
AIDA_HUMAN-0	AIDA	Q96BJ3	AIDA	FALSE	0.602908	0.00109135	0.00579708	0	6	6	6	6	6	6	6	6	6	6
GROA_HUMAN-0	CXCL1	P09341	GROA	FALSE	0.602883	0.0739682	0.144105	2	6	6	6	6	4	6	6	6	5	5
S39AE_HUMAN-0	SLC39A14	Q15043	S39AE	FALSE	0.602227	0.0277573	0.0682195	0	3	4	3	4	3	4	4	3	4	4
PMGE_HUMAN-0	BPGM	P07738	PMGE	FALSE	0.601667	0.000422732	0.00284768	0	4	7	7	8	8	8	8	7	8	8
LEG8_HUMAN-0	LGALS8	O00214	LEG8	FALSE	0.601602	0.113242	0.19814	0	1	1	1	2	1	1	2	1	2	1
NHRF2_HUMAN-0	NHERF2	Q15599	NHRF2	FALSE	0.599392	0.00053513	0.00337473	0	8	8	9	8	7	8	8	8	8	8
MYD88_HUMAN-0	MYD88	Q99836	MYD88	TRUE	0.59904	0.0723623	0.141853	0	0	1	1	1	0	2	3	2	3	3
SUMO2_HUMAN-0	SUMO2	P61956	SUMO2	FALSE	0.598527	0.000476954	0.00308666	1	4	4	4	4	4	4	4	4	4	4
APOA1_HUMAN-0	APOA1	P02647	APOA1	FALSE	0.597853	0.000963185	0.00525432	4	3	4	3	3	4	4	3	4	4	4
ADA12_HUMAN-0	ADAM12	O43184	ADA12	FALSE	0.597569	0.0262941	0.065641	0	7	7	9	11	11	10	10	11	10	11
NFKB1_HUMAN-0	NFKB1	P19838	NFKB1	FALSE	0.597313	0.000194319	0.0016743	0	4	3	4	4	4	4	4	3	4	4
LAMC2_HUMAN-0	LAMC2	Q13753	LAMC2	FALSE	0.595235	0.313597	0.429926	0	11	29	9	30	24	20	29	20	33	23
TNF15_HUMAN-0	TNFSF15	O95150	TNF15	FALSE	0.594898	0.0333808	0.0785179	1	2	2	4	0	3	3	3	4	1	4
VATH_HUMAN-0	ATP6V1H	Q9UI12	VATH	FALSE	0.593683	0.000912917	0.0050483	0	5	5	5	4	6	6	4	5	5	5
UGPA_HUMAN-0	UGP2	Q16851	UGPA	FALSE	0.593047	0.000438248	0.0029256	6	23	23	23	24	24	25	22	24	24	24
CXCL3_HUMAN-0	CXCL3	P19876	CXCL3	FALSE	0.591141	0.0750593	0.14543	2	4	4	4	4	4	4	4	4	4	4
1433Z_HUMAN-0	YWHAZ	P63104	1433Z	FALSE	0.588965	0.000326208	0.0024172	11	21	20	21	21	21	21	22	21	20	21
ABCA1_HUMAN-0	ABCA1	O95477	ABCA1	FALSE	0.587385	0.00282927	0.0117615	0	3	2	4	2	2	3	1	4	4	4
KAD3_HUMAN-0	AK3	Q9UIJ7	KAD3	FALSE	0.586836	0.000386063	0.00267507	2	9	10	10	9	8	8	9	9	8	9
KAP0_HUMAN-0	PRKAR1A	P10644	KAP0	FALSE	0.584986	0.000658123	0.00402159	2	8	10	10	8	8	9	8	11	8	8
AN32A_HUMAN-0	ANP32A	P39687	AN32A	FALSE	0.584227	0.013316	0.0392333	1	4	4	5	6	4	5	6	4	4	4
RAI14_HUMAN-0	RAI14	Q9P0K7	RAI14	FALSE	0.583076	0.000536644	0.0033771	0	10	13	13	13	12	17	14	13	12	14
HS90B_HUMAN-0	HSP90AB1	P08238	HS90B	FALSE	0.582783	0.000194234	0.0016743	13	43	46	45	46	46	46	45	46	45	46
LARP1_HUMAN-0	LARP1	Q6PKG0	LARP1	FALSE	0.581963	0.00187345	0.00863422	2	5	3	4	6	6	6	5	5	5	4
ANFY1_HUMAN-0	ANKFY1	Q9P2R3	ANFY1	FALSE	0.5816	0.00136866	0.00686415	0	8	12	11	10	11	11	10	12	13	11
MGLL_HUMAN-0	MGLL	Q99685	MGLL	FALSE	0.581521	0.0021079	0.00938111	0	6	7	7	6	5	7	6	7	7	6
INGR1_HUMAN-0	IFNGR1	P15260	INGR1	FALSE	0.581202	0.0705535	0.139321	0	2	1	2	1	1	2	1	2	2	2
CLN5_HUMAN-0	CLN5	O75503	CLN5	FALSE	0.580594	0.0401895	0.0902364	1	7	8	8	7	8	8	6	8	7	8
INPP_HUMAN-0	INPP1	P49441	INPP	FALSE	0.578471	0.00150613	0.00736659	0	3	3	4	4	2	3	4	4	4	3
VATA_HUMAN-0	ATP6V1A	P38606	VATA	FALSE	0.577006	0.000534355	0.00337473	3	22	24	24	24	24	24	24	24	24	23
KBP_HUMAN-0	KIFBP	Q96EK5	KBP	FALSE	0.574252	0.00209209	0.00937887	0	6	5	5	5	6	7	7	7	7	7
PDLI4_HUMAN-0	PDLIM4	P50479	PDLI4	FALSE	0.574129	0.00208292	0.00936838	0	13	15	15	15	14	16	15	17	18	15
IFIT5_HUMAN-0	IFIT5	Q13325	IFIT5	FALSE	0.573704	0.000229257	0.00188232	0	5	7	6	6	6	7	7	6	7	6
SYK_HUMAN-0	KARS1	Q15046	SYK	FALSE	0.573637	0.000331719	0.00245191	7	24	26	23	25	25	25	25	27	25	25
SC24A_HUMAN-0	SEC24A	O95486	SC24A	FALSE	0.570727	0.00034917	0.00253042	0	8	9	9	9	8	9	8	9	9	9
UGDH_HUMAN-0	UGDH	O60701	UGDH	FALSE	0.567786	0.000954309	0.00521876	0	9	11	14	12	11	13	11	13	13	11
IF4G3_HUMAN-0	EIF4G3	O43432	IF4G3	FALSE	0.566343	0.0919149	0.16839	0	1	1	1	1	2	1	1	1	2	2
PABP2_HUMAN-0	PABPN1	Q86U42	PABP2	FALSE	0.566239	0.00539531	0.0192267	0	1	2	2	2	1	2	2	2	2	2
NHRF1_HUMAN-0	NHERF1	O14745	NHRF1	FALSE	0.565842	0.00435354	0.0163134	0	3	3	3	3	3	3	3	3	3	3
PCY1B_HUMAN-0	PCYT1B	Q9Y5K3	PCY1B	FALSE	0.565019	0.0417948	0.0927243	0	1	2	2	2	2	2	2	2	1	2
PARVB_HUMAN-0	PARVB	Q9HBI1	PARVB	FALSE	0.564156	0.00729537	0.0242688	0	3	3	3	4	4	4	4	4	4	4
ANTR2_HUMAN-0	ANTXR2	P58335	ANTR2	FALSE	0.564084	0.0430649	0.0946214	0	3	2	3	3	2	4	4	4	5	4
VIME_HUMAN-0	VIM	P08670	VIME	FALSE	0.563923	0.0127502	0.0380581	29	48	45	45	47	46	52	44	48	52	49
TFG_HUMAN-0	TFG	Q92734	TFG	FALSE	0.563453	0.00145992	0.00720543	1	7	7	7	7	7	7	7	7	7	7
OIT3_HUMAN-0	OIT3	Q8WWZ8	OIT3	FALSE	0.561626	0.0600799	0.122642	0	2	2	1	1	2	1	2	1	2	2
TITIN_HUMAN-0	TTN	Q8WZ42	TITIN	FALSE	0.561519	0.00932692	0.029822	0	4	6	6	5	4	6	5	5	5	6
FCL_HUMAN-0	GFUS	Q13630	FCL	FALSE	0.561239	0.00285768	0.011844	0	5	5	6	6	6	6	5	6	6	6
E41L2_HUMAN-0	EPB41L2	O43491	E41L2	FALSE	0.55927	0.00626961	0.0216083	0	5	7	8	9	9	9	7	10	10	9
HYPK_HUMAN-0	HYPK	Q9NX55	HYPK	FALSE	0.557992	0.0340384	0.0795033	0	1	2	2	1	1	2	2	1	2	2
MTPN_HUMAN-0	MTPN	P58546	MTPN	FALSE	0.557438	0.000823516	0.00467606	3	6	7	7	7	7	7	6	7	7	7
RINI_HUMAN-0	RNH1	P13489	RINI	FALSE	0.55547	0.00231995	0.0101241	13	16	17	17	17	17	17	16	17	19	18
UBA5_HUMAN-0	UBA5	Q9GZZ9	UBA5	FALSE	0.555416	0.0100518	0.0314611	1	2	3	4	4	2	3	4	4	4	3
CD59_HUMAN-0	CD59	P13987	CD59	FALSE	0.554083	0.00604033	0.0209398	2	2	3	4	3	3	3	3	3	4	3
SPB9_HUMAN-0	SERPINB9	P50453	SPB9	FALSE	0.553172	0.00196441	0.00894393	2	9	11	10	14	12	15	11	12	13	12
ERF3A_HUMAN-0	GSPT1	P15170	ERF3A	FALSE	0.551066	0.000721868	0.00429642	0	13	13	14	14	14	15	14	15	15	13
BAG6_HUMAN-0	BAG6	P46379	BAG6	FALSE	0.549822	0.00130646	0.00666495	0	2	2	3	3	3	3	3	3	3	4
VAPA_HUMAN-0	VAPA	Q9P0L0	VAPA	FALSE	0.548051	0.0169424	0.0470199	0	5	6	6	6	6	6	6	6	6	6
CCL2_HUMAN-0	CCL2	P13500	CCL2	FALSE	0.548046	0.12384	0.212544	2	13	8	12	9	7	10	9	12	12	11
OTUB1_HUMAN-0	OTUB1	Q96FW1	OTUB1	FALSE	0.547913	0.00429675	0.0161956	1	11	9	9	11	10	10	11	12	10	12
TCTP_HUMAN-0	TPT1	P13693	TCTP	FALSE	0.546597	0.00139938	0.00698276	1	9	10	10	10	10	10	10	10	10	10
UBE2K_HUMAN-0	UBE2K	P61086	UBE2K	FALSE	0.545687	0.00294678	0.0121141	3	9	8	10	9	10	9	9	9	9	10
CHRD1_HUMAN-0	CHORDC1	Q9UHD1	CHRD1	FALSE	0.545305	0.00521915	0.018751	0	7	6	7	9	8	8	6	6	7	8
STK10_HUMAN-0	STK10	O94804	STK10	FALSE	0.545278	0.0270128	0.0667773	0	1	1	1	3	2	3	3	1	3	3
PSMG2_HUMAN-0	PSMG2	Q969U7	PSMG2	FALSE	0.543792	0.00475107	0.0174284	0	2	2	2	2	2	2	2	2	2	2
GSKIP_HUMAN-0	GSKIP	Q9P0R6	GSKIP	FALSE	0.542083	0.0464353	0.100683	0	0	2	2	2	1	2	1	2	2	2
CH10_HUMAN-0	HSPE1	P61604	CH10	FALSE	0.541557	0.00620413	0.0214396	4	6	6	7	6	6	6	6	6	7	6
AAMP_HUMAN-0	AAMP	Q13685	AAMP	FALSE	0.540929	0.0129503	0.0385002	0	3	6	3	6	6	6	5	6	6	6
CPIN1_HUMAN-0	CIAPIN1	Q6FI81	CPIN1	FALSE	0.540381	0.00453626	0.0168913	0	4	6	6	5	4	7	5	7	7	7
RGMB_HUMAN-0	RGMB	Q6NW40	RGMB	FALSE	0.539766	0.015037	0.0432296	5	11	10	10	12	10	12	11	12	12	11
NICA_HUMAN-0	NCSTN	Q92542	NICA	FALSE	0.539285	0.0178921	0.048964	1	4	4	4	4	4	4	4	4	4	4
WASC5_HUMAN-0	WASHC5	Q12768	WASC5	FALSE	0.538065	0.00249008	0.0106965	0	2	2	2	2	2	2	2	2	2	2
UBP14_HUMAN-0	USP14	P54578	UBP14	FALSE	0.537847	0.00176412	0.00824741	3	21	24	26	25	25	25	20	26	25	24
PBDC1_HUMAN-0	PBDC1	Q9BVG4	PBDC1	FALSE	0.537518	0.00255099	0.0108481	0	4	4	4	4	4	4	4	4	4	4
IF5A1_HUMAN-0	EIF5A	P63241	IF5A1	FALSE	0.537135	0.00136354	0.00686415	4	13	13	13	13	13	14	13	13	13	14
K2C71_HUMAN-0	KRT71	Q3SY84	K2C71	FALSE	0.536447	0.00405978	0.015447	5	2	3	2	2	2	1	3	3	3	4
CHIP_HUMAN-0	STUB1	Q9UNE7	CHIP	FALSE	0.53642	0.000798909	0.00461592	0	6	5	4	5	5	2	4	3	3	2
KCY_HUMAN-0	CMPK1	P30085	KCY	FALSE	0.536022	0.00357361	0.0139554	3	13	13	13	14	14	14	14	14	14	14
PRS4_HUMAN-0	PSMC1	P62191	PRS4	FALSE	0.535203	0.0012447	0.00641616	0	13	11	13	13	12	13	11	11	12	12
RPR1B_HUMAN-0	RPRD1B	Q9NQG5	RPR1B	FALSE	0.534888	0.00296855	0.0121418	0	2	4	4	4	4	4	4	4	4	4
PSA1_HUMAN-0	PSMA1	P25786	PSA1	FALSE	0.534664	0.00111902	0.00592279	3	18	21	20	18	19	18	18	19	19	18
ATX2L_HUMAN-0	ATXN2L	Q8WWM7	ATX2L	FALSE	0.534644	0.0187457	0.0509279	0	3	4	4	5	3	4	3	2	3	2
HSBP1_HUMAN-0	HSBP1	O75506	HSBP1	FALSE	0.534555	0.00216249	0.00953811	1	4	4	3	4	3	4	2	3	3	4
CRKL_HUMAN-0	CRKL	P46109	CRKL	FALSE	0.533	0.0017901	0.00834256	2	10	10	9	9	9	9	8	10	10	11
PNPO_HUMAN-0	PNPO	Q9NVS9	PNPO	FALSE	0.531919	0.0309043	0.074351	0	4	3	4	4	4	4	4	4	4	4
UBC9_HUMAN-0	UBE2I	P63279	UBC9	FALSE	0.531902	0.0131226	0.0388179	0	7	7	7	7	7	7	7	7	7	7
PFD6_HUMAN-0	PFDN6	O15212	PFD6	FALSE	0.531356	0.00537647	0.0191998	0	5	4	5	5	5	6	6	6	6	6
COMP_HUMAN-0	COMP	P49747	COMP	FALSE	0.530829	0.0035644	0.0139554	0	4	5	6	6	6	6	6	6	6	6
RBBP9_HUMAN-0	RBBP9	O75884	RBBP9	FALSE	0.529727	0.0342628	0.0799017	1	7	8	7	7	8	7	7	7	7	7
VGFR1_HUMAN-0	FLT1	P17948	VGFR1	FALSE	0.52934	0.0648721	0.12992	0	10	10	13	6	11	12	7	11	9	9
PTMS_HUMAN-0	PTMS	P20962	PTMS	FALSE	0.528993	0.0101039	0.0315241	0	3	4	4	3	4	4	3	4	3	3
PCM1_HUMAN-0	PCM1	Q15154	PCM1	FALSE	0.527997	0.00146345	0.00720543	0	2	2	2	2	2	2	2	2	2	2
DPYL3_HUMAN-0	DPYSL3	Q14195	DPYL3	FALSE	0.52785	0.00107185	0.00571399	3	21	20	18	21	21	21	18	21	20	18
B2MG_HUMAN-0	B2M	P61769	B2MG	FALSE	0.526985	0.0046332	0.0170806	6	12	13	12	13	13	13	13	12	12	13
PANX1_HUMAN-0	PANX1	Q96RD7	PANX1	FALSE	0.524101	0.00242077	0.0104442	0	2	2	2	0	2	1	2	2	2	2
K1C16_HUMAN-0	KRT16	P08779	K1C16	FALSE	0.523429	0.351062	0.467032	7	7	6	8	8	5	11	11	6	4	15
TOR1B_HUMAN-0	TOR1B	O14657	TOR1B	FALSE	0.521849	0.000877058	0.00491418	2	11	12	13	12	13	13	11	13	13	13
IMA1_HUMAN-0	KPNA2	P52292	IMA1	FALSE	0.521549	0.0237693	0.0610505	0	3	3	3	3	3	3	3	3	3	3
DECR_HUMAN-0	DECR1	Q16698	DECR	FALSE	0.520952	0.0340268	0.0795033	0	1	3	3	3	2	2	1	3	2	2
RGS10_HUMAN-0	RGS10	O43665	RGS10	FALSE	0.517978	0.00136618	0.00686415	0	3	4	4	4	4	4	4	4	4	5
UB2L3_HUMAN-0	UBE2L3	P68036	UB2L3	FALSE	0.517432	0.00439873	0.0164619	4	8	9	10	9	10	8	8	10	8	9
NT5D1_HUMAN-0	NT5DC1	Q5TFE4	NT5D1	FALSE	0.515011	0.00330592	0.0131881	1	12	11	13	13	12	12	12	13	11	12
PPCE_HUMAN-0	PREP	P48147	PPCE	FALSE	0.513735	0.000992291	0.00537687	2	19	22	24	24	24	23	21	23	25	23
TBB2A_HUMAN-0	TUBB2A	Q13885	TBB2A	FALSE	0.513154	0.0495061	0.105641	0	2	2	2	2	2	2	2	2	2	2
EFNB1_HUMAN-0	EFNB1	P98172	EFNB1	FALSE	0.512941	0.0358848	0.0829427	0	6	6	6	6	6	5	4	5	6	6
OSTF1_HUMAN-0	OSTF1	Q92882	OSTF1	FALSE	0.512849	0.0027233	0.0113777	0	6	6	6	6	6	6	5	6	6	5
COPE_HUMAN-0	COPE	O14579	COPE	FALSE	0.51235	0.00765636	0.025243	1	8	8	9	9	8	9	8	9	9	8
STX7_HUMAN-0	STX7	O15400	STX7	FALSE	0.511072	0.0130808	0.0387328	0	7	6	7	7	7	7	6	6	6	7
UBE2Z_HUMAN-0	UBE2Z	Q9H832	UBE2Z	FALSE	0.509777	0.00165783	0.00788731	0	3	5	5	3	4	5	4	5	4	6
DESP_HUMAN-0	DSP	P15924	DESP	FALSE	0.509258	0.0502795	0.106984	22	5	7	7	10	6	4	15	6	14	14
UB2D3_HUMAN-0	UBE2D3	P61077	UB2D3	FALSE	0.508826	0.00260311	0.0110223	1	3	3	3	3	3	3	3	3	3	3
PGCA_HUMAN-0	ACAN	P16112	PGCA	FALSE	0.508118	0.0204122	0.0546876	0	3	3	2	3	3	3	3	3	3	3
STX12_HUMAN-0	STX12	Q86Y82	STX12	FALSE	0.507833	0.00266511	0.0112366	0	5	6	7	6	6	7	6	7	7	7
PTBP1_HUMAN-0	PTBP1	P26599	PTBP1	FALSE	0.507484	0.00207639	0.00936551	5	13	12	14	12	14	14	12	14	14	15
PGM1_HUMAN-0	PGM1	P36871	PGM1	FALSE	0.507022	0.00488756	0.0178073	0	9	12	12	12	11	11	11	12	11	10
GEPH_HUMAN-0	GPHN	Q9NQX3	GEPH	FALSE	0.505626	0.015306	0.0437483	0	4	4	4	4	4	4	4	4	4	4
A1AT_HUMAN-0	SERPINA1	P01009	A1AT	FALSE	0.503974	0.00104105	0.00559001	5	5	6	7	5	5	8	7	8	8	8
CHSTB_HUMAN-0	CHST11	Q9NPF2	CHSTB	FALSE	0.503881	0.0224881	0.0588824	0	4	4	4	1	2	4	4	4	4	4
IF2A_HUMAN-0	EIF2S1	P05198	IF2A	FALSE	0.50361	0.002503	0.0107209	0	4	4	4	4	4	4	4	4	4	4
HTRA2_HUMAN-0	HTRA2	O43464	HTRA2	FALSE	0.503375	0.050824	0.107987	0	2	2	1	2	1	2	1	2	1	1
GALT4_HUMAN-0	GALNT4	Q8N4A0	GALT4	FALSE	0.502768	0.000460876	0.00300228	0	12	12	11	12	12	12	12	11	12	12
RS13_HUMAN-0	RPS13	P62277	RS13	FALSE	0.501445	0.149778	0.247598	1	2	2	2	2	2	1	2	1	0	0
CLIC1_HUMAN-0	CLIC1	O00299	CLIC1	FALSE	0.500875	0.00269164	0.0113164	5	8	11	11	11	11	11	9	11	10	12
MATR3_HUMAN-0	MATR3	P43243	MATR3	FALSE	0.500811	0.00698119	0.0235139	0	4	5	5	5	4	5	5	5	4	5
PRDX3_HUMAN-0	PRDX3	P30048	PRDX3	FALSE	0.500723	0.00340318	0.0134673	3	5	5	5	5	5	5	5	5	5	5
B3GT6_HUMAN-0	B3GALT6	Q96L58	B3GT6	FALSE	0.500072	0.0295175	0.071537	0	2	2	2	2	2	2	2	2	2	2
NDRG3_HUMAN-0	NDRG3	Q9UGV2	NDRG3	FALSE	0.499617	0.0022167	0.0097627	0	2	3	3	3	3	3	3	3	3	3
UCHL1_HUMAN-0	UCHL1	P09936	UCHL1	FALSE	0.498974	0.040744	0.0911436	6	13	15	14	15	13	13	14	15	15	14
MYO3A_HUMAN-0	MYO3A	Q8NEV4	MYO3A	FALSE	0.498748	0.0229017	0.0595999	0	2	1	3	2	2	2	2	1	1	2
NPL4_HUMAN-0	NPLOC4	Q8TAT6	NPL4	FALSE	0.498024	0.000656415	0.00401987	0	5	4	7	7	8	7	6	6	7	6
PGTA_HUMAN-0	RABGGTA	Q92696	PGTA	FALSE	0.497096	0.00105249	0.00563101	0	6	9	7	9	9	9	7	9	9	9
RNC_HUMAN-0	DROSHA	Q9NRR4	RNC	FALSE	0.497072	0.0215259	0.0570688	1	2	1	2	2	2	3	1	2	2	1
HS90A_HUMAN-0	HSP90AA1	P07900	HS90A	FALSE	0.496165	0.000884938	0.00493966	10	23	26	25	27	25	27	26	27	27	28
NIT1_HUMAN-0	NIT1	Q86X76	NIT1	FALSE	0.494803	0.0715415	0.14099	0	4	6	6	6	6	6	4	6	6	5
DDAH1_HUMAN-0	DDAH1	O94760	DDAH1	FALSE	0.493529	0.00773017	0.025458	2	18	19	17	18	16	17	19	18	18	19
ACSL4_HUMAN-0	ACSL4	O60488	ACSL4	FALSE	0.491026	0.00493202	0.0179149	0	4	4	4	4	3	3	3	4	3	2
HERC4_HUMAN-0	HERC4	Q5GLZ8	HERC4	FALSE	0.490972	0.00210423	0.00937887	0	5	7	9	7	6	9	4	9	9	9
IMPA1_HUMAN-0	IMPA1	P29218	IMPA1	FALSE	0.490768	0.00329181	0.0131495	0	7	7	8	7	7	7	7	7	8	7
FLII_HUMAN-0	FLII	Q13045	FLII	FALSE	0.490592	0.00126529	0.00649968	0	11	12	11	11	10	13	11	14	12	13
GDIA_HUMAN-0	GDI1	P31150	GDIA	FALSE	0.490508	0.000833174	0.0047176	1	12	16	16	16	14	16	16	16	16	16
RISC_HUMAN-0	SCPEP1	Q9HB40	RISC	FALSE	0.490455	0.0181421	0.0494239	5	7	9	9	6	6	9	7	9	7	8
GALM_HUMAN-0	GALM	Q96C23	GALM	FALSE	0.490281	0.000741765	0.00439358	0	3	3	3	3	3	3	3	3	3	3
SGTA_HUMAN-0	SGTA	O43765	SGTA	FALSE	0.489372	0.00536288	0.0191744	0	6	7	7	7	7	7	7	6	7	6
MP2K1_HUMAN-0	MAP2K1	Q02750	MP2K1	FALSE	0.488521	0.00806012	0.0263689	1	8	8	7	8	8	8	8	8	8	8
ENOPH_HUMAN-0	ENOPH1	Q9UHY7	ENOPH	FALSE	0.488279	0.00489039	0.0178073	2	4	5	5	5	5	6	4	4	4	5
BASI_HUMAN-0	BSG	P35613	BASI	FALSE	0.488042	0.0217119	0.0575103	0	6	7	7	7	7	7	6	7	7	7
AT2B1_HUMAN-0	ATP2B1	P20020	AT2B1	FALSE	0.487921	0.0168377	0.0469051	0	10	7	8	8	6	11	9	10	9	8
RHOC_HUMAN-0	RHOC	P08134	RHOC	FALSE	0.485635	0.0263849	0.0657344	0	2	3	3	2	2	2	2	2	2	2
GFPT1_HUMAN-0	GFPT1	Q06210	GFPT1	FALSE	0.48483	0.00115569	0.0060485	0	22	20	21	20	21	23	21	22	21	18
GLTP_HUMAN-0	GLTP	Q9NZD2	GLTP	FALSE	0.482931	0.0111408	0.0341835	0	3	4	4	4	3	4	4	4	5	5
AKT3_HUMAN-0	AKT3	Q9Y243	AKT3	FALSE	0.482474	0.0402167	0.0902364	0	2	2	1	3	2	3	3	3	3	3
EGLN_HUMAN-0	ENG	P17813	EGLN	FALSE	0.481974	0.0308135	0.0741926	1	13	14	14	13	12	13	14	14	14	13
I15RA_HUMAN-0	IL15RA	Q13261	I15RA	FALSE	0.481516	0.39736	0.510081	0	2	2	3	0	1	4	2	3	3	3
MESH1_HUMAN-0	HDDC3	Q8N4P3	MESH1	FALSE	0.480554	0.1224	0.210686	1	2	2	2	1	2	2	2	2	2	2
IMA4_HUMAN-0	KPNA3	O00505	IMA4	FALSE	0.480506	0.00914603	0.0293068	0	6	6	6	6	5	6	4	5	6	6
BOLA2_HUMAN-0	BOLA2	Q9H3K6	BOLA2	FALSE	0.479443	0.00706032	0.0236997	0	3	3	4	3	3	3	3	2	3	3
NASP_HUMAN-0	NASP	P49321	NASP	FALSE	0.478925	0.00266888	0.0112366	0	7	7	7	7	8	6	8	7	7	6
TSP4_HUMAN-0	THBS4	P35443	TSP4	FALSE	0.478165	0.023027	0.0597668	1	5	7	8	6	7	8	7	6	8	7
HEP2_HUMAN-0	SERPIND1	P05546	HEP2	FALSE	0.47784	0.0125185	0.0376316	0	3	3	4	4	3	4	4	3	4	4
TGO1_HUMAN-0	MIA3	Q5JRA6	TGO1	FALSE	0.477737	0.0237126	0.0609576	0	6	6	5	6	5	5	3	5	4	3
PAPS1_HUMAN-0	PAPSS1	O43252	PAPS1	FALSE	0.477139	0.00432548	0.0162288	0	1	3	2	2	2	5	3	3	2	3
PSB3_HUMAN-0	PSMB3	P49720	PSB3	FALSE	0.47686	0.00200595	0.00911906	4	10	10	10	10	11	11	10	10	12	10
DAP1_HUMAN-0	DAP	P51397	DAP1	FALSE	0.476819	0.0439056	0.0962515	0	1	2	2	2	2	2	2	1	2	3
SHLB1_HUMAN-0	SH3GLB1	Q9Y371	SHLB1	FALSE	0.476432	0.00541999	0.0192856	0	2	3	3	3	3	2	3	3	3	3
CD63_HUMAN-0	CD63	P08962	CD63	FALSE	0.476029	0.0305196	0.0735447	0	3	3	3	3	3	3	3	3	3	3
DHX58_HUMAN-0	DHX58	Q96C10	DHX58	FALSE	0.473807	0.0992622	0.177678	0	1	2	1	1	1	2	2	2	1	2
RPIA_HUMAN-0	RPIA	P49247	RPIA	FALSE	0.473091	0.0348715	0.0810025	0	2	1	2	2	2	2	2	2	2	2
OVCA2_HUMAN-0	OVCA2	Q8WZ82	OVCA2	FALSE	0.47244	0.0107709	0.0332205	0	4	4	5	5	4	5	4	5	5	4
RPE_HUMAN-0	RPE	Q96AT9	RPE	FALSE	0.472416	0.00662524	0.0225975	0	2	2	2	2	2	2	2	2	2	2
PPCS_HUMAN-0	PPCS	Q9HAB8	PPCS	FALSE	0.472254	0.045751	0.0996371	0	2	2	2	2	2	2	2	2	2	1
DIAC_HUMAN-0	CTBS	Q01459	DIAC	FALSE	0.472245	0.0113911	0.0348074	3	12	13	13	13	13	13	10	13	13	12
FNTA_HUMAN-0	FNTA	P49354	FNTA	FALSE	0.471901	0.00113655	0.00599421	1	6	6	6	6	6	6	6	6	6	6
HMCS1_HUMAN-0	HMGCS1	Q01581	HMCS1	FALSE	0.471752	0.0278226	0.0683232	2	8	10	11	10	11	11	10	11	10	10
TFPI2_HUMAN-0	TFPI2	P48307	TFPI2	FALSE	0.471726	0.29232	0.407941	0	9	9	9	9	7	8	8	9	8	8
UTP11_HUMAN-0	UTP11	Q9Y3A2	UTP11	FALSE	0.471612	0.0316261	0.0756576	0	2	1	2	3	1	2	2	2	1	1
PSB4_HUMAN-0	PSMB4	P28070	PSB4	FALSE	0.471212	0.000651525	0.00399818	4	7	7	7	6	7	6	6	7	7	7
IRGQ_HUMAN-0	IRGQ	Q8WZA9	IRGQ	FALSE	0.470387	0.0113356	0.0346843	2	8	8	7	9	9	9	8	9	9	9
T132A_HUMAN-0	TMEM132A	Q24JP5	T132A	FALSE	0.469848	0.0747906	0.145173	4	24	25	25	22	22	24	24	25	25	23
WASF2_HUMAN-0	WASF2	Q9Y6W5	WASF2	FALSE	0.469825	0.0603686	0.123062	0	2	2	1	2	2	2	2	2	2	2
NHLC3_HUMAN-0	NHLRC3	Q5JS37	NHLC3	FALSE	0.469189	0.0260542	0.0652762	0	6	7	8	8	5	7	7	8	7	7
ZNT1_HUMAN-0	SLC30A1	Q9Y6M5	ZNT1	FALSE	0.468561	0.0358069	0.0828506	0	2	1	2	1	2	3	1	3	2	2
ASC_HUMAN-0	PYCARD	Q9ULZ3	ASC	FALSE	0.468452	0.00230201	0.0100637	1	7	9	9	9	9	9	8	9	9	8
PDXK_HUMAN-0	PDXK	O00764	PDXK	FALSE	0.468194	0.00292955	0.0120703	3	11	12	12	13	12	13	11	14	14	13
GGACT_HUMAN-0	GGACT	Q9BVM4	GGACT	FALSE	0.468025	0.00140695	0.00700873	1	2	2	4	4	5	5	4	5	5	6
SORCN_HUMAN-0	SRI	P30626	SORCN	FALSE	0.467223	0.0180387	0.0492326	0	5	6	6	6	6	6	5	6	6	6
MYL3_HUMAN-0	MYL3	P08590	MYL3	FALSE	0.466572	0.0425453	0.0938976	0	2	2	2	2	2	2	2	2	2	2
ALMS1_HUMAN-0	ALMS1	Q8TCU4	ALMS1	FALSE	0.466004	0.118915	0.205758	0	1	1	2	1	1	2	2	1	3	3
TBCB_HUMAN-0	TBCB	Q99426	TBCB	FALSE	0.465266	0.0162633	0.0457783	0	6	6	6	6	6	7	6	6	6	6
PSB2_HUMAN-0	PSMB2	P49721	PSB2	FALSE	0.461519	0.0015768	0.00762419	3	9	9	8	9	9	9	9	9	9	8
LSM1_HUMAN-0	LSM1	O15116	LSM1	FALSE	0.461491	0.0487901	0.10449	0	2	2	2	2	2	2	2	2	2	2
CREL2_HUMAN-0	CRELD2	Q6UXH1	CREL2	FALSE	0.461346	0.0314562	0.0753728	0	1	2	2	2	2	2	1	2	2	2
SAR1A_HUMAN-0	SAR1A	Q9NR31	SAR1A	FALSE	0.460402	0.00874644	0.0281788	0	2	2	2	2	2	2	2	2	2	2
HEM3_HUMAN-0	HMBS	P08397	HEM3	FALSE	0.460171	0.0280858	0.0688556	0	4	4	3	5	3	5	5	5	5	4
NAA10_HUMAN-0	NAA10	P41227	NAA10	FALSE	0.459765	0.0134199	0.0394329	0	3	3	3	3	3	4	4	4	4	3
GOGA7_HUMAN-0	GOLGA7	Q7Z5G4	GOGA7	FALSE	0.459685	0.118087	0.205098	0	2	1	2	2	2	1	1	2	2	1
ACYP2_HUMAN-0	ACYP2	P14621	ACYP2	FALSE	0.458775	0.0490772	0.104877	0	3	2	1	2	1	2	2	2	2	2
HINT1_HUMAN-0	HINT1	P49773	HINT1	FALSE	0.458434	0.0438072	0.09611	0	7	7	7	7	7	7	7	7	8	6
HDGF_HUMAN-0	HDGF	P51858	HDGF	FALSE	0.458182	0.00389444	0.0149602	1	12	14	13	13	13	13	14	13	13	12
CLAP1_HUMAN-0	CLASP1	Q7Z460	CLAP1	FALSE	0.458001	0.0126699	0.0379712	0	3	3	2	3	3	3	3	3	3	3
LRP10_HUMAN-0	LRP10	Q7Z4F1	LRP10	FALSE	0.457817	0.0954752	0.172659	1	4	5	5	5	4	5	5	6	5	4
UBE2B_HUMAN-0	UBE2B	P63146	UBE2B	FALSE	0.45762	0.0293954	0.0712994	0	1	1	2	2	2	2	2	2	2	2
PAPS2_HUMAN-0	PAPSS2	O95340	PAPS2	FALSE	0.456461	0.0153037	0.0437483	1	16	15	14	10	13	15	14	15	13	13
LRC69_HUMAN-0	LRRC69	Q6ZNQ3	LRC69	FALSE	0.456454	0.159709	0.259609	1	1	1	2	1	1	1	1	2	2	2
PSA7_HUMAN-0	PSMA7	O14818	PSA7	FALSE	0.45612	0.0012945	0.00663823	7	13	13	13	13	13	13	13	14	13	13
EPS15_HUMAN-0	EPS15	P42566	EPS15	FALSE	0.456041	0.0207883	0.0555104	0	3	7	6	5	7	6	4	7	7	7
ECHM_HUMAN-0	ECHS1	P30084	ECHM	FALSE	0.455652	0.0129382	0.0385002	0	5	8	8	8	8	8	6	8	8	8
ARSA_HUMAN-0	ARSA	P15289	ARSA	FALSE	0.455432	0.0225402	0.0589146	1	12	12	12	13	12	13	13	13	13	13
TSG6_HUMAN-0	TNFAIP6	P98066	TSG6	FALSE	0.454756	0.144135	0.239337	3	14	13	12	14	11	11	12	14	12	13
A2AP_HUMAN-0	SERPINF2	P08697	A2AP	FALSE	0.45464	0.00865647	0.0279801	3	4	4	4	4	4	4	4	4	4	4
PP1A_HUMAN-0	PPP1CA	P62136	PP1A	FALSE	0.454413	0.000362812	0.00259275	2	14	14	14	14	13	13	11	14	14	15
HPRT_HUMAN-0	HPRT1	P00492	HPRT	FALSE	0.453957	0.00944031	0.0300872	2	8	8	8	8	8	8	8	8	8	7
KGUA_HUMAN-0	GUK1	Q16774	KGUA	FALSE	0.452898	0.0178127	0.0488407	0	4	4	4	5	3	5	4	5	5	5
SUCB2_HUMAN-0	SUCLG2	Q96I99	SUCB2	FALSE	0.452513	0.00592266	0.0206284	0	5	3	6	6	6	6	7	6	6	6
PCNP_HUMAN-0	PCNP	Q8WW12	PCNP	TRUE	0.451621	0.281106	0.396006	0	0	1	1	1	1	1	1	3	2	2
CALR_HUMAN-0	CALR	P27797	CALR	FALSE	0.450365	0.000911473	0.0050483	7	24	23	22	23	22	21	23	22	23	24
ARP19_HUMAN-0	ARPP19	P56211	ARP19	FALSE	0.450336	0.0248066	0.0630049	0	4	4	2	4	3	3	3	3	3	3
BPNT1_HUMAN-0	BPNT1	O95861	BPNT1	FALSE	0.450204	0.0257566	0.0648069	0	9	9	8	10	8	8	7	10	10	10
PYRG1_HUMAN-0	CTPS1	P17812	PYRG1	FALSE	0.449478	0.00337346	0.0134034	1	7	9	9	9	9	7	6	8	8	8
ENOA_HUMAN-0	ENO1	P06733	ENOA	FALSE	0.449213	0.00547467	0.0193834	21	34	31	31	34	33	33	32	34	32	32
MOG1_HUMAN-0	RANGRF	Q9HD47	MOG1	FALSE	0.449143	0.0428958	0.0944956	0	2	2	1	2	2	2	1	2	2	2
B4GT5_HUMAN-0	B4GALT5	O43286	B4GT5	FALSE	0.449081	0.02026	0.0543938	0	3	4	5	5	5	5	4	5	5	5
GALE_HUMAN-0	GALE	Q14376	GALE	FALSE	0.448751	0.191408	0.297209	0	1	1	2	2	2	1	0	1	2	1
AMY(1A|1B|1C|2B|P)_HUMAN-0,0,0,0,0	AMY1A;AMY1B;AMY1C;AMY2A;AMY2B	P04746;P0DTE7;P0DTE8;P0DUB6;P19961	AMY(1A|1B|1C|2B|P),0,0,0,0	FALSE	0.448424	0.0936176	0.170549	0	2	3	4	3	2	3	4	4	4	3
PPP5_HUMAN-0	PPP5C	P53041	PPP5	FALSE	0.447434	0.00148435	0.00728411	1	8	9	8	9	8	8	9	9	8	8
RANG_HUMAN-0	RANBP1	P43487	RANG	FALSE	0.447037	0.0272177	0.067116	0	7	7	8	8	7	8	7	8	8	6
RET4_HUMAN-0	RBP4	P02753	RET4	FALSE	0.445559	0.0795597	0.151649	1	2	3	3	3	4	3	3	4	3	4
CYC_HUMAN-0	CYCS	P99999	CYC	FALSE	0.444848	0.0117681	0.0356653	1	6	7	8	8	9	8	6	8	8	8
EST2_HUMAN-0	CES2	O00748	EST2	FALSE	0.444847	0.143927	0.239126	0	2	1	2	2	1	2	2	2	2	2
GARS_HUMAN-0	GARS1	P41250	GARS	FALSE	0.44448	0.00222535	0.00978448	4	28	27	28	30	28	26	25	27	28	26
AK1A1_HUMAN-0	AKR1A1	P14550	AK1A1	FALSE	0.444434	0.0357795	0.0828506	1	12	13	15	15	13	13	13	15	15	13
IGA2_HUMAN-0		P0DOX2	IGA2	FALSE	0.443753	0.0642656	0.128966	2	2	2	2	2	2	2	2	2	2	2
ULA1_HUMAN-0	NAE1	Q13564	ULA1	FALSE	0.443731	0.00283614	0.0117735	1	6	6	6	6	6	6	6	6	6	5
SYDC_HUMAN-0	DARS1	P14868	SYDC	FALSE	0.442452	0.00130446	0.00666495	1	13	15	15	14	14	15	13	15	16	14
DOCK7_HUMAN-0	DOCK7	Q96N67	DOCK7	TRUE	0.441827	0.118275	0.205098	0	0	1	1	1	0	2	1	2	1	2
METK2_HUMAN-0	MAT2A	P31153	METK2	FALSE	0.440812	0.00633305	0.0217259	1	10	10	9	10	10	11	9	10	9	12
NDRG1_HUMAN-0	NDRG1	Q92597	NDRG1	FALSE	0.440676	0.0116913	0.0355779	0	7	8	7	7	7	8	6	8	7	8
CYGB_HUMAN-0	CYGB	Q8WWM9	CYGB	FALSE	0.439972	0.023698	0.0609576	0	3	3	4	3	4	4	3	3	3	5
VPS16_HUMAN-0	VPS16	Q9H269	VPS16	FALSE	0.439482	0.0761858	0.146931	0	1	3	1	3	3	2	1	2	2	1
K1C17_HUMAN-0	KRT17	Q04695	K1C17	FALSE	0.437969	0.325163	0.442305	8	2	3	5	4	1	3	6	5	3	6
TBA4A_HUMAN-0	TUBA4A	P68366	TBA4A	FALSE	0.437363	0.00228421	0.0100006	11	19	22	23	21	22	21	19	21	22	22
OGFD3_HUMAN-0	OGFOD3	Q6PK18	OGFD3	FALSE	0.436854	0.0125037	0.0376253	0	2	2	2	2	2	2	2	2	2	2
PFD3_HUMAN-0	VBP1	P61758	PFD3	FALSE	0.436564	0.00143716	0.00714721	1	6	6	5	6	6	6	6	6	6	6
CASP8_HUMAN-0	CASP8	Q14790	CASP8	FALSE	0.43586	0.00841703	0.0273554	1	3	2	2	1	2	2	1	2	3	2
TNPO1_HUMAN-0	TNPO1	Q92973	TNPO1	FALSE	0.434259	0.00153331	0.00746259	1	14	16	18	18	17	18	16	17	18	16
RN149_HUMAN-0	RNF149	Q8NC42	RN149	FALSE	0.433802	0.095405	0.172638	0	1	2	2	1	0	3	1	3	2	2
HS105_HUMAN-0	HSPH1	Q92598	HS105	FALSE	0.433793	0.00272544	0.0113777	3	26	27	30	29	30	31	29	31	30	30
ARMT1_HUMAN-0	ARMT1	Q9H993	ARMT1	FALSE	0.433529	0.00317042	0.012768	2	11	10	11	12	11	12	10	11	12	12
MOES_HUMAN-0	MSN	P26038	MOES	FALSE	0.430815	0.00133214	0.00678431	21	52	53	52	54	55	55	53	56	58	58
CAB39_HUMAN-0	CAB39	Q9Y376	CAB39	FALSE	0.429287	0.00187242	0.00863422	2	12	13	13	12	13	12	11	12	13	13
GORS2_HUMAN-0	GORASP2	Q9H8Y8	GORS2	FALSE	0.429071	0.0142344	0.0412826	0	3	3	4	4	4	4	4	4	4	4
OSMR_HUMAN-0	OSMR	Q99650	OSMR	FALSE	0.427732	0.0546585	0.113888	1	9	9	10	8	9	10	9	10	10	10
FUT11_HUMAN-0	FUT11	Q495W5	FUT11	FALSE	0.426968	0.00328615	0.0131446	0	12	12	12	12	12	11	10	12	12	12
S10A6_HUMAN-0	S100A6	P06703	S10A6	FALSE	0.426764	0.0127188	0.0380025	4	8	8	9	9	8	6	7	8	6	7
CO7A1_HUMAN-0	COL7A1	Q02388	CO7A1	FALSE	0.42663	0.0247264	0.0628551	22	78	82	82	82	81	73	76	78	77	71
OFUT2_HUMAN-0	POFUT2	Q9Y2G5	OFUT2	FALSE	0.426359	0.0223018	0.0586536	2	10	14	13	13	12	12	11	13	12	10
RENR_HUMAN-0	ATP6AP2	O75787	RENR	FALSE	0.425567	0.0255659	0.0644913	4	9	10	10	10	9	10	9	9	10	10
GNA11_HUMAN-0	GNA11	P29992	GNA11	FALSE	0.425336	0.357919	0.47297	0	2	1	2	2	1	2	2	1	2	1
GMPPA_HUMAN-0	GMPPA	Q96IJ6	GMPPA	FALSE	0.42491	0.0105688	0.0327263	0	3	4	3	2	4	4	4	4	4	4
6PGD_HUMAN-0	PGD	P52209	6PGD	FALSE	0.42448	0.0176447	0.0485598	10	20	23	24	23	24	25	22	25	24	25
SYAP1_HUMAN-0	SYAP1	Q96A49	SYAP1	FALSE	0.424005	0.0423881	0.0936783	0	2	1	2	2	2	2	1	2	2	2
RHG01_HUMAN-0	ARHGAP1	Q07960	RHG01	FALSE	0.423643	0.00960957	0.030483	5	10	14	13	11	13	14	15	14	13	15
IPYR2_HUMAN-0	PPA2	Q9H2U2	IPYR2	FALSE	0.422994	0.0154326	0.0440253	0	6	8	7	8	7	7	7	8	8	5
ASSY_HUMAN-0	ASS1	P00966	ASSY	FALSE	0.422417	0.00822143	0.0268237	1	9	11	11	10	11	11	9	12	12	12
HRG_HUMAN-0	HRG	P04196	HRG	FALSE	0.421381	0.0131845	0.0389233	2	2	3	2	2	2	2	2	2	3	3
DAPK1_HUMAN-0	DAPK1	P53355	DAPK1	FALSE	0.421268	0.180677	0.284401	0	1	1	1	2	2	0	2	1	0	1
CATC_HUMAN-0	CTSC	P53634	CATC	FALSE	0.420466	0.10408	0.184296	10	20	20	18	19	18	21	20	19	19	19
PSMF1_HUMAN-0	PSMF1	Q92530	PSMF1	FALSE	0.420309	0.0400499	0.0901134	1	4	4	4	4	4	4	4	4	4	4
GDIR2_HUMAN-0	ARHGDIB	P52566	GDIR2	FALSE	0.420276	0.222219	0.331817	0	2	2	2	2	2	2	2	2	1	1
HNRPR_HUMAN-0	HNRNPR	O43390	HNRPR	FALSE	0.419431	0.120964	0.208816	0	5	5	5	5	4	7	7	7	6	7
VATB2_HUMAN-0	ATP6V1B2	P21281	VATB2	FALSE	0.419351	0.00389651	0.0149602	3	15	15	15	18	15	18	17	18	18	15
TOPK_HUMAN-0	PBK	Q96KB5	TOPK	FALSE	0.418615	0.0165995	0.0464597	0	2	2	2	2	2	2	2	2	2	2
PSA3_HUMAN-0	PSMA3	P25788	PSA3	FALSE	0.418493	0.00635263	0.0217679	2	9	11	12	11	11	11	11	12	11	11
MP2K2_HUMAN-0	MAP2K2	P36507	MP2K2	FALSE	0.418181	0.0893705	0.165352	0	4	3	2	3	4	3	3	3	3	4
COPA_HUMAN-0	COPA	P53621	COPA	FALSE	0.417814	0.00302723	0.0123421	3	28	33	31	32	32	32	30	34	33	33
RIPK1_HUMAN-0	RIPK1	Q13546	RIPK1	FALSE	0.416901	0.0117292	0.0356556	0	3	3	3	3	2	3	3	3	2	3
PSMD1_HUMAN-0	PSMD1	Q99460	PSMD1	FALSE	0.415627	0.00331689	0.0132141	1	16	20	20	22	18	19	20	22	21	20
DUS3_HUMAN-0	DUSP3	P51452	DUS3	FALSE	0.415549	0.0419592	0.09295	0	7	5	6	7	6	8	5	7	6	5
FNTB_HUMAN-0	FNTB	P49356	FNTB	FALSE	0.415169	0.00660005	0.0225375	0	4	4	4	4	4	4	4	3	4	4
DCTN4_HUMAN-0	DCTN4	Q9UJW0	DCTN4	FALSE	0.414664	0.0324506	0.0771319	0	2	2	2	2	2	1	0	2	2	2
PGRC1_HUMAN-0	PGRMC1	O00264	PGRC1	FALSE	0.414586	0.112317	0.196871	0	3	4	4	4	4	4	2	4	4	4
ZN428_HUMAN-0	ZNF428	Q96B54	ZN428	FALSE	0.413941	0.0515152	0.108832	0	0	2	2	2	2	2	2	2	2	2
TBB1_HUMAN-0	TUBB1	Q9H4B7	TBB1	FALSE	0.413539	0.00539696	0.0192267	0	3	4	5	4	5	3	3	4	3	3
RSU1_HUMAN-0	RSU1	Q15404	RSU1	FALSE	0.412999	0.0230975	0.0598435	5	14	15	14	13	14	15	12	15	14	15
CHKB_HUMAN-0	CHKB	Q9Y259	CHKB	FALSE	0.412646	0.0587953	0.120663	0	2	1	2	2	2	2	3	2	3	2
U2AF2_HUMAN-0	U2AF2	P26368	U2AF2	FALSE	0.41262	0.0266378	0.066126	0	7	7	7	7	7	7	7	7	7	7
KCC1A_HUMAN-0	CAMK1	Q14012	KCC1A	FALSE	0.412448	0.135944	0.228293	0	2	2	1	2	1	2	0	1	0	1
TIPRL_HUMAN-0	TIPRL	O75663	TIPRL	FALSE	0.411756	0.0176081	0.0485041	1	11	11	10	11	11	11	8	10	10	10
CALM(1|2|3)_HUMAN-0,0,0	CALM1;CALM2;CALM3	P0DP23;P0DP24;P0DP25	CALM(1|2|3),0,0	FALSE	0.411633	0.0155217	0.0442368	3	9	12	12	13	11	13	11	11	12	13
PSMD2_HUMAN-0	PSMD2	Q13200	PSMD2	FALSE	0.411021	0.00295694	0.0121376	5	29	30	30	31	31	32	32	30	32	31
4F2_HUMAN-0	SLC3A2	P08195	4F2	FALSE	0.41098	0.0776495	0.14887	8	19	20	20	21	21	19	18	21	21	21
MAOM_HUMAN-0	ME2	P23368	MAOM	FALSE	0.410949	0.179889	0.284217	0	1	0	1	0	2	2	2	2	1	1
TOM1_HUMAN-0	TOM1	O60784	TOM1	FALSE	0.409491	0.0241676	0.061859	2	7	8	7	9	9	9	8	9	9	9
G3BP2_HUMAN-0	G3BP2	Q9UN86	G3BP2	FALSE	0.409334	0.0327935	0.0777302	0	5	5	5	5	5	5	4	5	4	5
VPS29_HUMAN-0	VPS29	Q9UBQ0	VPS29	FALSE	0.409174	0.0328072	0.0777302	0	6	7	8	7	8	6	6	6	5	7
HV307_HUMAN-0	IGHV3-7	P01780	HV307	FALSE	0.407307	0.0914666	0.167868	2	1	2	2	2	2	2	2	2	2	2
BID_HUMAN-0	BID	P55957	BID	FALSE	0.407069	0.0202504	0.0543938	0	3	4	4	4	3	3	3	3	4	3
PA1B2_HUMAN-0	PAFAH1B2	P68402	PA1B2	FALSE	0.406385	0.00646856	0.022114	1	4	5	5	5	5	5	4	5	5	5
ASAP1_HUMAN-0	ASAP1	Q9ULH1	ASAP1	FALSE	0.405949	0.0360065	0.0831177	0	2	4	2	2	3	3	4	3	4	2
C10_HUMAN-0	C12orf57	Q99622	C10	FALSE	0.405846	0.0753312	0.145745	0	2	2	2	2	2	2	2	2	2	2
VAPB_HUMAN-0	VAPB	O95292	VAPB	FALSE	0.404812	0.0570917	0.118088	0	3	3	3	3	3	3	3	3	3	3
FPPS_HUMAN-0	FDPS	P14324	FPPS	FALSE	0.404701	0.0244669	0.0625172	1	9	9	9	9	9	9	7	9	9	9
KREM1_HUMAN-0	KREMEN1	Q96MU8	KREM1	FALSE	0.404455	0.248242	0.360681	0	2	2	2	2	1	2	2	2	2	1
PROF1_HUMAN-0	PFN1	P07737	PROF1	FALSE	0.404097	0.00457994	0.0169553	10	13	14	13	14	13	15	15	15	15	14
PPR18_HUMAN-0	PPP1R18	Q6NYC8	PPR18	FALSE	0.404	0.129975	0.220696	0	6	3	4	6	3	8	8	6	8	4
PSA2_HUMAN-0	PSMA2	P25787	PSA2	FALSE	0.403205	0.0286023	0.0698906	5	10	11	12	11	10	12	12	12	12	12
ITA2_HUMAN-0	ITGA2	P17301	ITA2	FALSE	0.40319	0.0130557	0.0386972	1	16	18	21	18	18	19	17	21	20	17
KAIN_HUMAN-0	SERPINA4	P29622	KAIN	FALSE	0.402986	0.00914297	0.0293068	1	2	2	2	2	2	2	2	2	2	2
TCRG1_HUMAN-0	TCERG1	O14776	TCRG1	TRUE	0.402293	0.332191	0.448667	0	0	2	2	2	1	0	0	1	1	1
TBA1C_HUMAN-0	TUBA1C	Q9BQE3	TBA1C	FALSE	0.401424	0.0413326	0.0921126	5	8	9	8	8	9	8	7	8	9	9
IPO7_HUMAN-0	IPO7	O95373	IPO7	FALSE	0.401355	0.0398616	0.0897794	1	11	12	11	11	11	13	11	11	12	12
AP4A_HUMAN-0	NUDT2	P50583	AP4A	FALSE	0.401208	0.0876681	0.163477	0	4	3	4	4	4	4	4	4	4	4
MSRA_HUMAN-0	MSRA	Q9UJ68	MSRA	FALSE	0.400882	0.00731346	0.024294	0	4	5	6	6	5	6	5	6	6	6
UCHL3_HUMAN-0	UCHL3	P15374	UCHL3	FALSE	0.400672	0.00792927	0.026027	0	13	15	15	16	15	16	13	16	16	15
MIF_HUMAN-0	MIF	P14174	MIF	FALSE	0.399882	0.0736196	0.143653	1	2	2	2	2	2	2	2	2	2	2
NSF_HUMAN-0	NSF	P46459	NSF	FALSE	0.399635	0.00623071	0.0214992	0	7	9	8	8	7	8	4	9	7	6
BCAT1_HUMAN-0	BCAT1	P54687	BCAT1	FALSE	0.398963	0.0511764	0.108503	0	5	5	6	5	5	6	6	6	5	5
CAHD1_HUMAN-0	CACHD1	Q5VU97	CAHD1	FALSE	0.398853	0.0516269	0.10899	2	13	14	14	16	15	15	14	16	15	13
ARL8B_HUMAN-0	ARL8B	Q9NVJ2	ARL8B	FALSE	0.398606	0.013658	0.0400419	0	4	4	4	4	4	4	3	4	4	4
CALX_HUMAN-0	CANX	P27824	CALX	FALSE	0.397864	0.0273691	0.0674331	0	10	10	10	8	8	10	9	11	9	10
RLA0_HUMAN-0	RPLP0	P05388	RLA0	FALSE	0.39774	0.021113	0.0562254	1	5	5	6	6	6	6	6	6	6	6
QSOX2_HUMAN-0	QSOX2	Q6ZRP7	QSOX2	FALSE	0.397106	0.0250007	0.0633892	2	10	10	10	10	10	10	10	10	9	10
FGF2_HUMAN-0	FGF2	P09038	FGF2	FALSE	0.39685	0.115517	0.201407	0	1	1	2	1	1	2	1	2	2	2
PSA5_HUMAN-0	PSMA5	P28066	PSA5	FALSE	0.396714	0.00405573	0.015447	4	8	8	8	8	8	8	8	8	8	8
TNPO2_HUMAN-0	TNPO2	O14787	TNPO2	FALSE	0.396582	0.0134967	0.039608	0	1	2	4	4	3	4	3	4	3	4
TBB4B_HUMAN-0	TUBB4B	P68371	TBB4B	FALSE	0.396362	0.16146	0.261513	1	4	4	3	4	3	3	4	3	3	3
ADPPT_HUMAN-0	AASDHPPT	Q9NRN7	ADPPT	FALSE	0.396309	0.0369859	0.084903	0	5	5	6	6	6	7	6	5	6	5
CDD_HUMAN-0	CDA	P32320	CDD	FALSE	0.396155	0.267923	0.381791	0	4	3	4	2	3	3	2	4	2	3
CHMP5_HUMAN-0	CHMP5	Q9NZZ3	CHMP5	FALSE	0.395692	0.0524864	0.110255	0	1	3	2	3	3	2	1	2	2	1
ABR_HUMAN-0	ABR	Q12979	ABR	FALSE	0.395648	0.0269923	0.0667773	0	2	2	2	2	2	2	2	2	2	2
DCPS_HUMAN-0	DCPS	Q96C86	DCPS	FALSE	0.395488	0.00559719	0.0197266	1	7	7	6	6	7	7	6	6	6	6
MAP1B_HUMAN-0	MAP1B	P46821	MAP1B	FALSE	0.395484	0.0128659	0.0383262	0	17	18	16	23	21	24	22	21	24	21
TOIP1_HUMAN-0	TOR1AIP1	Q5JTV8	TOIP1	FALSE	0.394893	0.0179072	0.048964	0	6	6	3	6	3	7	5	7	7	5
TYB4_HUMAN-0	TMSB4X	P62328	TYB4	FALSE	0.394732	0.243452	0.356165	1	8	7	6	7	8	7	7	6	8	9
RAVR1_HUMAN-0	RAVER1	Q8IY67	RAVR1	FALSE	0.393701	0.15216	0.250835	0	1	2	0	2	1	2	2	1	1	2
SRP09_HUMAN-0	SRP9	P49458	SRP09	FALSE	0.393531	0.0381271	0.0866631	0	4	4	4	4	4	3	3	3	4	3
SAE1_HUMAN-0	SAE1	Q9UBE0	SAE1	FALSE	0.392806	0.0107114	0.0331059	1	7	7	7	7	7	7	7	7	7	7
ARMC9_HUMAN-0	ARMC9	Q7Z3E5	ARMC9	FALSE	0.392568	0.0311362	0.0747875	0	5	5	5	5	5	4	4	5	5	5
UBE2N_HUMAN-0	UBE2N	P61088	UBE2N	FALSE	0.392489	0.00702246	0.0235993	3	8	9	9	9	9	11	10	10	10	9
FKB1A_HUMAN-0	FKBP1A	P62942	FKB1A	FALSE	0.391704	0.0313026	0.0750654	0	5	5	5	5	5	5	5	5	5	5
LOXL2_HUMAN-0	LOXL2	Q9Y4K0	LOXL2	FALSE	0.391193	0.0468573	0.10139	16	28	28	33	28	28	29	30	30	29	28
PDE12_HUMAN-0	PDE12	Q6L8Q7	PDE12	FALSE	0.390785	0.0246155	0.0627137	0	3	2	3	3	3	3	3	2	3	3
MPZL1_HUMAN-0	MPZL1	O95297	MPZL1	FALSE	0.390279	0.0813043	0.154083	0	2	3	3	3	3	3	3	4	4	4
NECP2_HUMAN-0	NECAP2	Q9NVZ3	NECP2	FALSE	0.389884	0.0517261	0.109002	0	2	4	4	4	4	4	4	4	4	3
NEST_HUMAN-0	NES	P48681	NEST	FALSE	0.389135	0.0337256	0.0790219	1	36	35	34	36	34	35	31	36	33	33
ATG3_HUMAN-0	ATG3	Q9NT62	ATG3	FALSE	0.388693	0.0119833	0.0362432	0	3	3	3	3	3	5	3	4	4	4
UBP24_HUMAN-0	USP24	Q9UPU5	UBP24	FALSE	0.388219	0.0407865	0.0911698	0	1	2	2	1	2	3	2	2	1	1
MSS4_HUMAN-0	RABIF	P47224	MSS4	FALSE	0.387458	0.0380902	0.0866457	0	2	2	2	2	2	2	2	2	2	2
GSHB_HUMAN-0	GSS	P48637	GSHB	FALSE	0.385329	0.00711767	0.0238192	7	24	24	25	25	24	24	21	23	25	22
CBR3_HUMAN-0	CBR3	O75828	CBR3	FALSE	0.385185	0.0175714	0.0484481	0	7	8	7	7	6	8	8	8	8	7
HEM6_HUMAN-0	CPOX	P36551	HEM6	FALSE	0.38427	0.0138897	0.0405741	0	8	7	8	8	8	9	9	8	9	9
CREL1_HUMAN-0	CRELD1	Q96HD1	CREL1	FALSE	0.383916	0.015243	0.0436523	0	5	5	3	6	5	6	3	6	6	6
IAH1_HUMAN-0	IAH1	Q2TAA2	IAH1	FALSE	0.383879	0.148387	0.245435	1	5	6	6	6	6	6	5	6	6	6
LRRF1_HUMAN-0	LRRFIP1	Q32MZ4	LRRF1	FALSE	0.383138	0.0225335	0.0589146	0	5	10	10	11	12	13	10	11	11	13
IRF3_HUMAN-0	IRF3	Q14653	IRF3	FALSE	0.382758	0.0171848	0.0475592	0	1	3	3	3	2	2	1	2	3	2
RAB6A_HUMAN-0	RAB6A	P20340	RAB6A	FALSE	0.382696	0.0282278	0.0691464	0	1	2	2	2	3	2	2	2	3	3
UBP7_HUMAN-0	USP7	Q93009	UBP7	FALSE	0.382465	0.0422022	0.0933487	0	6	7	7	7	6	6	7	6	7	7
VEGFA_HUMAN-0	VEGFA	P15692	VEGFA	FALSE	0.381634	0.0326412	0.0775227	0	4	4	4	3	4	5	4	5	4	4
RCC2_HUMAN-0	RCC2	Q9P258	RCC2	FALSE	0.381354	0.048295	0.103579	0	4	6	5	4	5	6	4	6	5	4
NRBP_HUMAN-0	NRBP1	Q9UHY1	NRBP	FALSE	0.381166	0.00801682	0.0262562	0	6	7	6	7	8	8	7	7	8	8
ELOC_HUMAN-0	ELOC	Q15369	ELOC	FALSE	0.379846	0.0261601	0.0654335	0	5	6	5	6	6	6	6	6	6	6
C1QBP_HUMAN-0	C1QBP	Q07021	C1QBP	FALSE	0.37924	0.0444935	0.0973994	0	3	3	3	3	3	3	2	3	3	3
TPPC4_HUMAN-0	TRAPPC4	Q9Y296	TPPC4	FALSE	0.377332	0.114543	0.199945	0	1	2	2	2	2	1	1	2	2	1
MTMR9_HUMAN-0	MTMR9	Q96QG7	MTMR9	FALSE	0.376044	0.0188689	0.0511687	0	3	5	5	5	5	5	3	3	5	4
VAS1_HUMAN-0	ATP6AP1	Q15904	VAS1	FALSE	0.375869	0.132974	0.224706	3	8	7	8	7	7	8	8	7	8	8
LYPL1_HUMAN-0	LYPLAL1	Q5VWZ2	LYPL1	FALSE	0.373844	0.123366	0.211987	0	2	2	2	1	2	2	2	2	2	1
MOT4_HUMAN-0	SLC16A3	O15427	MOT4	FALSE	0.372767	0.085643	0.160662	0	3	3	3	3	3	3	3	3	3	3
PWP1_HUMAN-0	PWP1	Q13610	PWP1	FALSE	0.372456	0.00628165	0.0216246	0	3	4	4	4	4	3	2	4	4	4
SCFD1_HUMAN-0	SCFD1	Q8WVM8	SCFD1	FALSE	0.371973	0.0051961	0.0186908	0	6	7	6	7	6	6	7	6	7	7
CAV1_HUMAN-0	CAV1	Q03135	CAV1	FALSE	0.371816	0.0517428	0.109002	0	6	7	7	7	6	7	5	7	7	5
NMI_HUMAN-0	NMI	Q13287	NMI	FALSE	0.370815	0.0397746	0.0897059	0	7	7	7	8	6	8	7	7	8	7
PXL2A_HUMAN-0	PRXL2A	Q9BRX8	PXL2A	FALSE	0.370609	0.0843512	0.15854	0	3	3	2	2	3	2	2	3	2	0
MA2B1_HUMAN-0	MAN2B1	O00754	MA2B1	FALSE	0.370189	0.0632518	0.127623	4	28	31	31	30	26	30	29	32	31	27
SCRN1_HUMAN-0	SCRN1	Q12765	SCRN1	FALSE	0.368925	0.00529023	0.018977	1	10	12	12	12	12	11	11	11	11	11
PRS7_HUMAN-0	PSMC2	P35998	PRS7	FALSE	0.368385	0.00485962	0.0177607	1	16	17	19	19	18	19	16	18	19	18
PRS6A_HUMAN-0	PSMC3	P17980	PRS6A	FALSE	0.367846	0.00808466	0.02642	0	13	13	12	13	13	13	11	13	14	12
LONM_HUMAN-0	LONP1	P36776	LONM	FALSE	0.367763	0.161746	0.261833	0	3	5	5	5	5	2	5	5	5	5
P4HA2_HUMAN-0	P4HA2	O15460	P4HA2	FALSE	0.367757	0.0259238	0.0651172	2	16	16	16	16	16	16	15	16	16	14
THIOM_HUMAN-0	TXN2	Q99757	THIOM	FALSE	0.367622	0.0876394	0.163477	0	2	2	2	2	2	2	2	2	2	2
CISY_HUMAN-0	CS	O75390	CISY	FALSE	0.367483	0.0745275	0.144757	1	7	9	9	9	8	9	8	9	9	9
ALDOC_HUMAN-0	ALDOC	P09972	ALDOC	FALSE	0.364874	0.0115314	0.0351275	2	5	6	7	6	5	9	6	8	7	7
INS_HUMAN-0	INS	P01308	INS	FALSE	0.36404	0.203014	0.310155	2	2	2	2	2	2	2	1	2	2	2
GBB4_HUMAN-0	GNB4	Q9HAV0	GBB4	FALSE	0.36397	0.0626956	0.126791	1	1	2	3	1	3	3	1	3	3	3
FTO_HUMAN-0	FTO	Q9C0B1	FTO	FALSE	0.363409	0.0271587	0.0670819	0	5	5	5	5	5	5	4	3	3	4
CPNE1_HUMAN-0	CPNE1	Q99829	CPNE1	FALSE	0.363136	0.101125	0.180021	0	3	2	2	3	3	3	3	3	3	3
IGK_HUMAN-0		P0DOX7	IGK	FALSE	0.363062	0.0393707	0.0890119	3	2	2	2	2	2	2	2	2	2	2
TSP1_HUMAN-0	THBS1	P07996	TSP1	FALSE	0.362504	0.076938	0.147889	32	62	66	69	69	66	68	68	72	67	69
IN35_HUMAN-0	IFI35	P80217	IN35	FALSE	0.362496	0.087467	0.16336	0	8	8	7	9	9	9	7	8	9	8
AHSA1_HUMAN-0	AHSA1	O95433	AHSA1	FALSE	0.362079	0.00700777	0.0235766	1	6	6	8	8	8	8	6	8	7	8
PSD12_HUMAN-0	PSMD12	O00232	PSD12	FALSE	0.36205	0.00418843	0.0158753	0	15	17	16	16	16	17	14	17	17	15
FLOT2_HUMAN-0	FLOT2	Q14254	FLOT2	FALSE	0.361914	0.0774695	0.148745	0	1	2	2	2	2	2	2	2	2	2
PAR14_HUMAN-0	PARP14	Q460N5	PAR14	FALSE	0.36087	0.0989104	0.177571	0	2	4	2	2	2	2	4	2	3	2
ENDD1_HUMAN-0	ENDOD1	O94919	ENDD1	FALSE	0.360823	0.0991942	0.177678	0	4	6	6	6	6	6	6	6	6	6
ENPP2_HUMAN-0	ENPP2	Q13822	ENPP2	FALSE	0.359756	0.041621	0.0924773	4	8	10	9	9	10	10	8	10	9	10
CK054_HUMAN-0	C11orf54	Q9H0W9	CK054	FALSE	0.358158	0.0401172	0.0901495	0	3	5	5	4	4	6	5	5	5	4
VNN1_HUMAN-0	VNN1	O95497	VNN1	FALSE	0.358066	0.0741288	0.144172	1	3	3	3	2	3	3	3	3	2	3
COF1_HUMAN-0	CFL1	P23528	COF1	FALSE	0.357234	0.0068688	0.023241	12	20	20	22	21	22	24	24	23	22	22
TFR1_HUMAN-0	TFRC	P02786	TFR1	FALSE	0.357164	0.0372444	0.0852451	7	17	19	21	18	19	19	19	21	18	20
HVC33_HUMAN-0	IGHV3-30-3	P0DP02	HVC33	FALSE	0.356941	0.0574399	0.118642	3	3	4	5	3	4	2	2	4	2	2
ITM2B_HUMAN-0	ITM2B	Q9Y287	ITM2B	FALSE	0.356319	0.0408534	0.0912472	3	5	6	5	6	5	7	3	6	6	5
PRS6B_HUMAN-0	PSMC4	P43686	PRS6B	FALSE	0.355805	0.0144074	0.041662	2	11	12	12	12	11	13	12	11	13	12
CDC37_HUMAN-0	CDC37	Q16543	CDC37	FALSE	0.355785	0.00543206	0.0193053	2	16	21	17	19	18	20	16	18	18	17
FZD8_HUMAN-0	FZD8	Q9H461	FZD8	FALSE	0.355646	0.189913	0.295643	0	0	2	2	1	1	3	1	3	2	3
APOM_HUMAN-0	APOM	O95445	APOM	FALSE	0.355357	0.172157	0.274489	1	2	3	2	3	3	3	3	3	3	2
GALD1_HUMAN-0	GATD1	Q8NB37	GALD1	FALSE	0.355341	0.0428209	0.0944353	0	3	3	3	3	2	3	3	3	3	3
GAB4_HUMAN-0	GAB4	Q2WGN9	GAB4	FALSE	0.355212	0.329495	0.44615	0	2	2	1	1	1	1	1	1	2	1
RFTN1_HUMAN-0	RFTN1	Q14699	RFTN1	FALSE	0.354785	0.0177349	0.0487176	0	10	12	12	13	13	13	13	13	13	10
GTR(14|3)_HUMAN-0,0	SLC2A14;SLC2A3	P11169;Q8TDB8	GTR(14|3),0	FALSE	0.35457	0.12429	0.212945	0	2	2	2	2	2	2	2	2	2	2
EFL1_HUMAN-0	EFL1	Q7Z2Z2	EFL1	FALSE	0.354425	0.0940004	0.170753	0	1	2	2	2	1	2	3	3	2	1
NIF3L_HUMAN-0	NIF3L1	Q9GZT8	NIF3L	FALSE	0.353627	0.0191416	0.0518134	0	7	9	9	8	10	9	7	9	9	8
PSMD8_HUMAN-0	PSMD8	P48556	PSMD8	FALSE	0.353382	0.00781042	0.0256938	0	5	5	4	5	5	4	5	5	5	4
PPIB_HUMAN-0	PPIB	P23284	PPIB	FALSE	0.352966	0.0531645	0.111442	6	12	13	14	13	13	13	13	13	14	13
PSMD9_HUMAN-0	PSMD9	O00233	PSMD9	FALSE	0.352805	0.0575223	0.11873	0	8	7	7	7	7	7	7	8	7	8
LGUL_HUMAN-0	GLO1	Q04760	LGUL	FALSE	0.35149	0.0113248	0.0346843	2	8	8	8	9	8	8	8	8	8	8
BRK1_HUMAN-0	BRK1	Q8WUW1	BRK1	FALSE	0.351168	0.0395579	0.089299	0	3	4	4	4	4	4	4	4	4	4
PSD13_HUMAN-0	PSMD13	Q9UNM6	PSD13	FALSE	0.351124	0.018799	0.0510258	1	7	10	11	10	10	10	10	12	12	12
6PGL_HUMAN-0	PGLS	O95336	6PGL	FALSE	0.350985	0.0476104	0.102483	5	11	11	12	12	11	13	13	13	13	12
SPSY_HUMAN-0	SMS	P52788	SPSY	FALSE	0.350602	0.0283133	0.0692414	4	12	16	15	17	15	16	12	15	16	14
LARP7_HUMAN-0	LARP7	Q4G0J3	LARP7	FALSE	0.35045	0.207587	0.315208	0	1	2	1	1	1	2	2	2	2	2
GET3_HUMAN-0	GET3	O43681	GET3	FALSE	0.349299	0.0126018	0.0378054	0	9	8	8	9	9	9	9	9	9	9
TRFE_HUMAN-0	TF	P02787	TRFE	FALSE	0.347103	0.00531442	0.0190241	128	133	132	132	132	128	135	133	131	135	134
SYQ_HUMAN-0	QARS1	P47897	SYQ	FALSE	0.346778	0.0264374	0.0657939	1	14	19	19	15	17	19	13	17	15	15
CSN8_HUMAN-0	COPS8	Q99627	CSN8	FALSE	0.346492	0.0320974	0.0764764	0	1	3	3	3	3	3	3	3	3	2
SEC13_HUMAN-0	SEC13	P55735	SEC13	FALSE	0.346439	0.138233	0.231759	0	7	9	8	9	9	9	9	8	9	9
ICAL_HUMAN-0	CAST	P20810	ICAL	FALSE	0.346249	0.0429438	0.0944956	1	15	14	15	14	14	15	16	16	16	17
CCS_HUMAN-0	CCS	O14618	CCS	FALSE	0.345823	0.113573	0.198603	0	2	2	2	3	2	2	2	2	2	1
PA1B3_HUMAN-0	PAFAH1B3	Q15102	PA1B3	FALSE	0.345712	0.053626	0.112251	0	5	4	5	5	4	4	5	4	5	4
MMP7_HUMAN-0	MMP7	P09237	MMP7	FALSE	0.345156	0.754141	0.826349	0	1	2	2	3	0	0	1	0	2	0
SYCC_HUMAN-0	CARS1	P49589	SYCC	FALSE	0.344675	0.0100066	0.0313525	0	22	26	25	26	26	24	23	26	24	22
QSOX1_HUMAN-0	QSOX1	O00391	QSOX1	FALSE	0.344328	0.0179795	0.0491162	32	46	47	48	47	47	48	48	48	49	46
NUCB1_HUMAN-0	NUCB1	Q02818	NUCB1	FALSE	0.344188	0.0417811	0.0927243	16	42	44	45	43	45	49	44	48	49	45
AKT2_HUMAN-0	AKT2	P31751	AKT2	FALSE	0.3438	0.0470669	0.101681	0	5	5	5	5	4	5	4	5	5	4
HGFA_HUMAN-0	HGFAC	Q04756	HGFA	FALSE	0.342656	0.0338442	0.0792371	1	7	7	7	8	8	7	8	8	9	8
HPCL1_HUMAN-0	HPCAL1	P37235	HPCL1	FALSE	0.342537	0.0330153	0.0781608	0	8	8	8	8	8	8	8	8	8	8
U5S1_HUMAN-0	EFTUD2	Q15029	U5S1	FALSE	0.34151	0.025681	0.0647266	0	5	4	5	4	5	6	4	5	6	4
SPB6_HUMAN-0	SERPINB6	P35237	SPB6	FALSE	0.340968	0.00838868	0.0273111	9	18	18	19	19	19	18	19	19	19	19
RB6I2_HUMAN-0	ERC1	Q8IUD2	RB6I2	FALSE	0.34011	0.0690839	0.136875	0	4	5	5	4	7	5	2	5	2	3
STK24_HUMAN-0	STK24	Q9Y6E0	STK24	FALSE	0.339728	0.117889	0.20494	0	5	6	7	6	7	8	7	7	7	6
ABI1_HUMAN-0	ABI1	Q8IZP0	ABI1	FALSE	0.338452	0.0790833	0.151033	0	5	6	5	5	4	4	4	4	5	4
MAT2B_HUMAN-0	MAT2B	Q9NZL9	MAT2B	FALSE	0.337951	0.0351715	0.0816353	1	8	8	8	8	8	9	7	9	9	8
C1S_HUMAN-0	C1S	P09871	C1S	FALSE	0.337893	0.014773	0.0425532	23	37	36	38	35	35	37	40	38	39	37
COPZ1_HUMAN-0	COPZ1	P61923	COPZ1	FALSE	0.337386	0.119649	0.206908	1	3	3	3	3	3	3	3	3	3	3
RABE2_HUMAN-0	RABEP2	Q9H5N1	RABE2	FALSE	0.337338	0.193043	0.2991	0	2	2	1	1	2	2	2	2	2	0
ACTY_HUMAN-0	ACTR1B	P42025	ACTY	FALSE	0.337303	0.0591911	0.121246	0	1	2	2	2	2	2	2	2	2	2
LEG1_HUMAN-0	LGALS1	P09382	LEG1	FALSE	0.336352	0.0260752	0.0652762	9	12	13	13	15	12	13	12	13	13	14
GMPR1_HUMAN-0	GMPR	P36959	GMPR1	FALSE	0.335198	0.118326	0.205098	0	0	3	4	1	0	4	5	4	4	5
CLIP1_HUMAN-0	CLIP1	P30622	CLIP1	FALSE	0.335136	0.157227	0.257186	0	4	5	4	6	4	5	4	4	6	3
GCSH_HUMAN-0	GCSH	P23434	GCSH	FALSE	0.335047	0.143889	0.239126	0	3	5	5	5	5	5	4	5	5	5
IMA7_HUMAN-0	KPNA6	O60684	IMA7	FALSE	0.334265	0.0883353	0.163949	0	4	5	5	5	4	5	4	5	5	4
NAAA_HUMAN-0	NAAA	Q02083	NAAA	FALSE	0.332768	0.20315	0.310155	0	2	2	2	1	1	1	2	2	1	2
TPMT_HUMAN-0	TPMT	P51580	TPMT	FALSE	0.33261	0.104639	0.185053	0	0	1	2	2	2	2	1	2	2	2
RL12_HUMAN-0	RPL12	P30050	RL12	FALSE	0.332339	0.0476939	0.102587	2	4	6	5	5	6	4	5	6	5	4
TALDO_HUMAN-0	TALDO1	P37837	TALDO	FALSE	0.332139	0.0229516	0.0596742	1	12	13	14	14	14	14	9	14	14	14
NUDT5_HUMAN-0	NUDT5	Q9UKK9	NUDT5	FALSE	0.33178	0.0498026	0.106121	1	11	11	11	11	10	12	10	11	12	11
KRT85_HUMAN-0	KRT85	P78386	KRT85	FALSE	0.331603	0.464839	0.57577	1	1	2	1	2	1	0	0	1	2	2
PPA5_HUMAN-0	ACP5	P13686	PPA5	FALSE	0.331429	0.106484	0.188093	0	5	5	5	4	5	5	5	5	5	5
PSMD7_HUMAN-0	PSMD7	P51665	PSMD7	FALSE	0.331069	0.0421915	0.0933487	2	6	8	8	8	8	8	8	8	7	8
SG196_HUMAN-0	POMK	Q9H5K3	SG196	FALSE	0.331036	0.306857	0.424615	0	2	2	2	2	2	1	2	1	1	1
IPO11_HUMAN-0	IPO11	Q9UI26	IPO11	FALSE	0.330251	0.0236912	0.0609576	0	3	3	3	3	2	3	3	3	3	3
FAHD1_HUMAN-0	FAHD1	Q6P587	FAHD1	FALSE	0.330218	0.0204248	0.0546876	1	4	5	5	5	5	5	5	5	5	5
PAG15_HUMAN-0	PLA2G15	Q8NCC3	PAG15	FALSE	0.330126	0.0393295	0.0890119	2	11	11	12	12	11	12	12	12	12	12
MYL9_HUMAN-0	MYL9	P24844	MYL9	FALSE	0.329812	0.0586922	0.120557	2	7	8	7	8	8	8	7	7	8	8
CHD4_HUMAN-0	CHD4	Q14839	CHD4	FALSE	0.329644	0.381858	0.49468	0	1	2	3	2	2	1	2	2	2	1
SSBP_HUMAN-0	SSBP1	Q04837	SSBP	FALSE	0.329457	0.0876953	0.163477	1	4	5	4	5	4	5	4	5	5	5
CFAH_HUMAN-0	CFH	P08603	CFAH	FALSE	0.329457	0.12383	0.212544	29	67	71	73	66	67	72	66	70	72	67
AGRE5_HUMAN-0	ADGRE5	P48960	AGRE5	FALSE	0.327691	0.0302027	0.0728996	1	6	6	7	6	5	7	5	6	6	5
MMP19_HUMAN-0	MMP19	Q99542	MMP19	FALSE	0.327451	0.0793869	0.151487	0	13	15	16	15	15	14	14	15	13	14
PPAC_HUMAN-0	ACP1	P24666	PPAC	FALSE	0.327332	0.0168286	0.0469051	0	6	8	8	7	7	7	7	8	8	7
VP26B_HUMAN-0	VPS26B	Q4G0F5	VP26B	FALSE	0.326394	0.265297	0.379325	0	2	2	2	2	1	1	2	2	2	2
SUMO3_HUMAN-0	SUMO3	P55854	SUMO3	FALSE	0.326355	0.0722274	0.141776	0	2	2	2	2	2	2	2	2	2	2
DJB11_HUMAN-0	DNAJB11	Q9UBS4	DJB11	FALSE	0.325894	0.0680173	0.135032	0	8	10	10	9	9	9	10	10	10	10
PARK7_HUMAN-0	PARK7	Q99497	PARK7	FALSE	0.325587	0.0269765	0.0667773	3	15	15	15	15	15	15	14	15	15	15
APOA2_HUMAN-0	APOA2	P02652	APOA2	FALSE	0.325305	0.0365458	0.0842315	5	5	5	5	4	5	5	5	5	5	5
PGFRA_HUMAN-0	PDGFRA	P16234	PGFRA	FALSE	0.325269	0.0809462	0.153699	2	14	15	15	15	16	17	15	17	14	17
NOTC2_HUMAN-0	NOTCH2	Q04721	NOTC2	FALSE	0.325222	0.0403628	0.0904958	0	11	14	14	12	12	15	12	16	15	15
STIP1_HUMAN-0	STIP1	P31948	STIP1	FALSE	0.325175	0.00753506	0.0248707	1	25	31	34	28	31	35	31	33	37	31
ISOC1_HUMAN-0	ISOC1	Q96CN7	ISOC1	FALSE	0.32455	0.0164078	0.0460128	1	6	7	7	7	7	7	7	7	7	7
SELM_HUMAN-0	SELENOM	Q8WWX9	SELM	FALSE	0.323809	0.0170537	0.0472846	0	4	5	5	4	5	4	4	5	4	5
PSD11_HUMAN-0	PSMD11	O00231	PSD11	FALSE	0.323501	0.0110385	0.0339047	1	12	12	12	12	12	13	12	12	13	12
ANM1_HUMAN-0	PRMT1	Q99873	ANM1	FALSE	0.323219	0.0236019	0.0608327	2	14	16	17	16	16	17	17	17	17	17
FBX6_HUMAN-0	FBXO6	Q9NRD1	FBX6	FALSE	0.322185	0.48804	0.596873	0	1	2	1	1	2	3	3	3	3	2
TRFL_HUMAN-0	LTF	P02788	TRFL	FALSE	0.322096	0.0904161	0.166559	3	9	8	8	9	7	9	10	10	10	7
AGAL_HUMAN-0	GLA	P06280	AGAL	FALSE	0.320568	0.0447497	0.0978156	1	10	13	14	12	12	12	12	12	12	13
F13A_HUMAN-0	F13A1	P00488	F13A	FALSE	0.31965	0.0519085	0.109273	0	3	3	3	3	3	3	3	3	3	3
HDHD2_HUMAN-0	HDHD2	Q9H0R4	HDHD2	FALSE	0.319264	0.0257152	0.0647576	1	8	9	10	10	10	10	9	9	9	9
THBG_HUMAN-0	SERPINA7	P05543	THBG	FALSE	0.318974	0.0282746	0.0692039	1	4	4	4	4	4	4	4	4	5	5
GLYG_HUMAN-0	GYG1	P46976	GLYG	FALSE	0.31896	0.0613457	0.124625	1	8	9	8	11	10	10	7	10	11	7
WNK1_HUMAN-0	WNK1	Q9H4A3	WNK1	FALSE	0.318474	0.162246	0.262499	0	3	3	2	2	2	2	1	2	2	3
EI2BB_HUMAN-0	EIF2B2	P49770	EI2BB	FALSE	0.318436	0.0333811	0.0785179	0	4	4	4	4	4	4	4	4	4	4
TBB5_HUMAN-0	TUBB	P07437	TBB5	FALSE	0.31782	0.0140537	0.0409588	15	21	23	22	23	23	22	23	22	24	22
NXP20_HUMAN-0	FAM114A1	Q8IWE2	NXP20	FALSE	0.317578	0.150508	0.248665	0	5	7	5	7	7	7	7	7	8	8
SPART_HUMAN-0	SPART	Q8N0X7	SPART	FALSE	0.316412	0.134001	0.225912	0	3	3	2	3	2	3	4	2	3	4
MTNB_HUMAN-0	APIP	Q96GX9	MTNB	FALSE	0.316141	0.0320838	0.0764764	0	4	5	4	5	5	5	5	5	5	5
KIRR1_HUMAN-0	KIRREL1	Q96J84	KIRR1	FALSE	0.315193	0.0576842	0.118898	0	7	7	7	6	7	8	7	8	8	8
TOIP2_HUMAN-0	TOR1AIP2	Q8NFQ8	TOIP2	FALSE	0.31473	0.0557523	0.115727	0	2	2	2	2	2	2	2	2	2	2
G3BP1_HUMAN-0	G3BP1	Q13283	G3BP1	FALSE	0.314636	0.0292759	0.0711938	0	12	12	13	11	12	13	12	11	12	13
CSTF1_HUMAN-0	CSTF1	Q05048	CSTF1	FALSE	0.31436	0.122808	0.211261	0	1	2	2	2	1	2	2	2	2	2
VATC1_HUMAN-0	ATP6V1C1	P21283	VATC1	FALSE	0.313423	0.0355543	0.0824531	0	5	5	5	5	5	5	5	5	5	5
STOM_HUMAN-0	STOM	P27105	STOM	FALSE	0.313391	0.157856	0.258072	5	10	11	12	9	11	12	12	11	11	12
TNR1A_HUMAN-0	TNFRSF1A	P19438	TNR1A	FALSE	0.31332	0.309064	0.426095	0	3	3	3	2	1	3	3	3	3	3
PDIA1_HUMAN-0	P4HB	P07237	PDIA1	FALSE	0.313034	0.0355794	0.0824531	16	36	35	35	35	36	35	34	35	36	36
CRK_HUMAN-0	CRK	P46108	CRK	FALSE	0.311201	0.0395506	0.089299	1	13	12	13	13	14	12	10	12	12	14
PLCB1_HUMAN-0	PLCB1	Q9NQ66	PLCB1	FALSE	0.310939	0.172434	0.274781	1	3	3	3	3	2	1	1	2	1	1
LMAN2_HUMAN-0	LMAN2	Q12907	LMAN2	FALSE	0.309526	0.0254254	0.0642462	4	14	13	14	14	13	14	13	14	14	14
EDF1_HUMAN-0	EDF1	O60869	EDF1	FALSE	0.309452	0.189412	0.295171	0	5	5	5	5	5	4	4	5	5	5
RARR2_HUMAN-0	RARRES2	Q99969	RARR2	FALSE	0.309369	0.617802	0.712611	4	8	9	9	8	7	10	10	9	10	8
TOR1A_HUMAN-0	TOR1A	O14656	TOR1A	FALSE	0.30932	0.0334045	0.0785179	1	6	6	6	7	7	7	7	7	7	7
IF4G1_HUMAN-0	EIF4G1	Q04637	IF4G1	FALSE	0.308523	0.0592645	0.121312	0	11	16	13	18	14	16	15	15	15	12
NCDN_HUMAN-0	NCDN	Q9UBB6	NCDN	FALSE	0.30831	0.0972396	0.175488	0	2	2	2	2	2	2	1	2	2	2
COPG2_HUMAN-0	COPG2	Q9UBF2	COPG2	FALSE	0.307477	0.230898	0.34185	0	1	2	1	2	1	0	1	2	3	0
EIF3K_HUMAN-0	EIF3K	Q9UBQ5	EIF3K	FALSE	0.307448	0.0238154	0.0611158	0	2	2	2	2	2	2	2	2	2	2
MEP50_HUMAN-0	WDR77	Q9BQA1	MEP50	FALSE	0.307239	0.0890698	0.165002	0	4	5	5	5	5	5	5	5	5	5
LTOR1_HUMAN-0	LAMTOR1	Q6IAA8	LTOR1	FALSE	0.306969	0.0981405	0.176725	0	3	2	3	3	3	3	3	3	3	3
HBA_HUMAN-0	HBA1	P69905	HBA	FALSE	0.306872	0.104218	0.184418	6	5	5	5	5	5	5	5	5	5	5
SYMC_HUMAN-0	MARS1	P56192	SYMC	FALSE	0.306858	0.0513284	0.10863	0	5	5	5	5	4	4	4	4	4	4
MA2B2_HUMAN-0	MAN2B2	Q9Y2E5	MA2B2	FALSE	0.306808	0.0217866	0.0576566	3	24	25	25	25	23	22	20	25	25	22
RLA2_HUMAN-0	RPLP2	P05387	RLA2	FALSE	0.306469	0.0733083	0.143328	1	3	4	4	4	4	3	4	4	3	4
CERU_HUMAN-0	CP	P00450	CERU	FALSE	0.305908	0.152604	0.251422	1	8	8	8	7	8	7	6	8	7	7
PSA6_HUMAN-0	PSMA6	P60900	PSA6	FALSE	0.30512	0.0206965	0.0553649	4	11	13	13	12	12	12	11	12	12	12
PAXX_HUMAN-0	PAXX	Q9BUH6	PAXX	FALSE	0.30471	0.19744	0.304322	0	2	2	2	2	1	2	2	2	2	2
NEDD8_HUMAN-0	NEDD8	Q15843	NEDD8	FALSE	0.304354	0.0369808	0.084903	1	3	4	4	4	4	3	3	3	3	3
CDV3_HUMAN-0	CDV3	Q9UKY7	CDV3	FALSE	0.304219	0.0758639	0.146584	0	4	5	6	6	6	7	5	4	6	4
CO8B_HUMAN-0	C8B	P07358	CO8B	FALSE	0.30365	0.242341	0.355418	0	2	2	2	2	2	2	2	2	2	2
ECHD1_HUMAN-0	ECHDC1	Q9NTX5	ECHD1	FALSE	0.303502	0.101551	0.180378	0	1	2	1	2	3	3	2	2	3	3
2AAA_HUMAN-0	PPP2R1A	P30153	2AAA	FALSE	0.303195	0.0150616	0.0432583	3	20	22	23	21	23	22	21	22	23	23
URP2_HUMAN-0	FERMT3	Q86UX7	URP2	FALSE	0.303166	0.160479	0.26035	1	4	4	3	3	2	3	2	4	4	4
RO60_HUMAN-0	RO60	P10155	RO60	FALSE	0.302853	0.0268946	0.0667077	1	13	13	11	14	14	14	10	13	12	13
SNP23_HUMAN-0	SNAP23	O00161	SNP23	FALSE	0.30282	0.0673004	0.1339	0	3	3	3	3	3	3	1	3	3	3
GRK5_HUMAN-0	GRK5	P34947	GRK5	FALSE	0.30211	0.458623	0.5702	0	2	1	2	2	2	2	1	2	1	1
TAB1_HUMAN-0	TAB1	Q15750	TAB1	FALSE	0.301448	0.135615	0.227871	0	1	2	1	2	2	2	2	1	2	2
STALP_HUMAN-0	STAMBPL1	Q96FJ0	STALP	FALSE	0.3009	0.167341	0.268542	0	2	3	2	2	2	3	3	3	4	3
DHX15_HUMAN-0	DHX15	O43143	DHX15	FALSE	0.300187	0.0219209	0.0579086	0	3	4	4	5	5	5	6	6	6	6
CAB45_HUMAN-0	SDF4	Q9BRK5	CAB45	FALSE	0.299035	0.0379623	0.0864211	7	20	21	22	21	21	22	20	20	19	21
COPD_HUMAN-0	ARCN1	P48444	COPD	FALSE	0.297948	0.0496982	0.105975	1	18	19	21	20	19	20	19	19	21	19
TWF2_HUMAN-0	TWF2	Q6IBS0	TWF2	FALSE	0.29781	0.0232134	0.0600389	3	15	15	16	17	17	17	16	16	17	17
PIPNB_HUMAN-0	PITPNB	P48739	PIPNB	FALSE	0.296539	0.0194928	0.0526244	2	9	13	13	12	14	13	10	14	13	15
1433T_HUMAN-0	YWHAQ	P27348	1433T	FALSE	0.296196	0.0176744	0.0485963	5	14	13	14	14	14	14	14	14	14	14
ETFB_HUMAN-0	ETFB	P38117	ETFB	FALSE	0.295895	0.164196	0.265075	0	2	3	3	3	3	2	2	2	3	2
AIMP1_HUMAN-0	AIMP1	Q12904	AIMP1	FALSE	0.295797	0.0468637	0.10139	0	5	8	8	8	8	8	7	8	8	6
A16A1_HUMAN-0	ALDH16A1	Q8IZ83	A16A1	FALSE	0.295655	0.0448932	0.0980572	0	4	4	5	5	5	5	4	5	5	4
PSMD3_HUMAN-0	PSMD3	O43242	PSMD3	FALSE	0.294767	0.0544494	0.113654	1	13	14	14	12	13	12	12	13	14	14
OSGEP_HUMAN-0	OSGEP	Q9NPF4	OSGEP	FALSE	0.294747	0.122083	0.210459	0	2	2	2	2	2	1	1	2	2	1
LTOR3_HUMAN-0	LAMTOR3	Q9UHA4	LTOR3	FALSE	0.294541	0.140437	0.234642	1	3	5	4	5	5	5	4	5	5	4
GBG5_HUMAN-0	GNG5	P63218	GBG5	FALSE	0.293836	0.242998	0.356029	0	1	2	1	1	1	2	1	2	2	2
ATPB_HUMAN-0	ATP5F1B	P06576	ATPB	FALSE	0.293568	0.0810133	0.153728	3	19	20	19	19	20	18	20	19	20	19
AP1B1_HUMAN-0	AP1B1	Q10567	AP1B1	FALSE	0.291847	0.0393619	0.0890119	2	6	8	9	9	9	9	7	9	9	9
C1R_HUMAN-0	C1R	P00736	C1R	FALSE	0.29182	0.174105	0.27685	23	38	41	41	39	38	42	39	43	40	39
PPP6_HUMAN-0	PPP6C	O00743	PPP6	FALSE	0.29143	0.0429249	0.0944956	0	5	7	7	7	7	6	5	5	6	7
ATIF1_HUMAN-0	ATP5IF1	Q9UII2	ATIF1	FALSE	0.291186	0.1801	0.284362	0	2	3	2	2	2	2	3	2	2	3
RASA1_HUMAN-0	RASA1	P20936	RASA1	FALSE	0.290942	0.0939848	0.170753	0	2	4	4	4	4	3	1	3	2	2
PPM1B_HUMAN-0	PPM1B	O75688	PPM1B	FALSE	0.290748	0.178057	0.281924	0	2	2	2	2	2	2	2	2	2	1
SNX1_HUMAN-0	SNX1	Q13596	SNX1	FALSE	0.289853	0.0249725	0.063372	0	6	6	7	6	7	7	6	7	6	5
UB2G1_HUMAN-0	UBE2G1	P62253	UB2G1	FALSE	0.289552	0.748849	0.82329	0	1	1	1	2	2	2	1	2	1	2
CBPB2_HUMAN-0	CPB2	Q96IY4	CBPB2	FALSE	0.28929	0.0800862	0.152457	10	11	10	11	11	10	11	11	11	11	11
TPD54_HUMAN-0	TPD52L2	O43399	TPD54	FALSE	0.289124	0.152855	0.251422	0	12	11	13	12	13	13	13	13	14	12
DCTP1_HUMAN-0	DCTPP1	Q9H773	DCTP1	FALSE	0.288896	0.0371772	0.0852052	0	3	3	3	3	3	3	3	3	3	3
NUD16_HUMAN-0	NUDT16	Q96DE0	NUD16	FALSE	0.288723	0.0896717	0.165599	0	3	3	3	2	3	3	3	3	3	3
OAT_HUMAN-0	OAT	P04181	OAT	FALSE	0.288251	0.360709	0.474963	0	2	2	1	1	2	1	2	1	2	1
MOB1(A|B)_HUMAN-0,0	MOB1A;MOB1B	Q7L9L4;Q9H8S9	MOB1(A|B),0	FALSE	0.287792	0.109594	0.193125	0	4	4	4	4	4	4	4	4	4	3
PFKAM_HUMAN-0	PFKM	P08237	PFKAM	FALSE	0.287373	0.243271	0.356146	0	2	1	1	2	1	2	1	2	2	2
SEPT8_HUMAN-0	SEPTIN8	Q92599	SEPT8	FALSE	0.287339	0.249683	0.36209	0	2	2	2	2	2	2	1	2	2	1
ODPB_HUMAN-0	PDHB	P11177	ODPB	FALSE	0.287267	0.230079	0.341318	0	2	2	2	1	2	1	2	2	2	2
ECM29_HUMAN-0	ECPAS	Q5VYK3	ECM29	FALSE	0.286539	0.0185031	0.0503149	1	14	15	15	13	15	15	11	16	15	13
QORL1_HUMAN-0	CRYZL1	O95825	QORL1	FALSE	0.286423	0.110257	0.193833	0	2	2	2	2	2	3	2	2	2	2
THOP1_HUMAN-0	THOP1	P52888	THOP1	FALSE	0.286099	0.0164088	0.0460128	0	20	18	19	18	18	19	18	19	20	16
LDHA_HUMAN-0	LDHA	P00338	LDHA	FALSE	0.285383	0.0368186	0.0847215	20	28	28	27	29	27	28	27	29	30	28
FA98A_HUMAN-0	FAM98A	Q8NCA5	FA98A	FALSE	0.284951	0.0959757	0.173459	0	2	2	2	2	2	2	2	2	2	2
PGRP2_HUMAN-0	PGLYRP2	Q96PD5	PGRP2	FALSE	0.284841	0.066449	0.13263	14	11	10	11	11	12	11	11	12	11	11
NEP_HUMAN-0	MME	P08473	NEP	FALSE	0.283037	0.299948	0.41635	2	20	21	22	15	19	21	18	23	19	19
HARS1_HUMAN-0	HARS1	P12081	HARS1	FALSE	0.282944	0.0461391	0.100261	3	19	19	19	19	19	18	18	19	18	17
ALDOA_HUMAN-0	ALDOA	P04075	ALDOA	FALSE	0.28266	0.0332902	0.0785179	19	30	31	31	31	31	31	30	32	31	30
DYHC2_HUMAN-0	DYNC2H1	Q8NCM8	DYHC2	FALSE	0.282533	0.0276197	0.0679375	0	3	3	3	2	4	2	3	3	3	3
STAU1_HUMAN-0	STAU1	O95793	STAU1	FALSE	0.282005	0.122129	0.210459	0	3	5	5	4	3	4	2	5	3	3
UBA1_HUMAN-0	UBA1	P22314	UBA1	FALSE	0.281251	0.0162932	0.0458189	8	29	27	28	28	27	26	28	28	28	27
LRRF2_HUMAN-0	LRRFIP2	Q9Y608	LRRF2	FALSE	0.28113	0.16312	0.263624	0	4	3	4	5	5	5	4	5	5	5
DNJB4_HUMAN-0	DNAJB4	Q9UDY4	DNJB4	FALSE	0.281024	0.240331	0.353146	0	2	2	3	3	2	3	1	3	2	2
ELOB_HUMAN-0	ELOB	Q15370	ELOB	FALSE	0.280961	0.0890063	0.165002	0	5	5	6	5	5	6	6	6	6	6
TPPC3_HUMAN-0	TRAPPC3	O43617	TPPC3	FALSE	0.28054	0.15967	0.259609	1	3	3	3	3	3	4	4	3	4	3
SC23A_HUMAN-0	SEC23A	Q15436	SC23A	FALSE	0.280199	0.0901849	0.16634	3	24	25	26	26	24	25	26	25	26	23
UBC12_HUMAN-0	UBE2M	P61081	UBC12	FALSE	0.279527	0.0891504	0.165048	0	2	3	3	3	3	3	2	3	3	4
CP2C8_HUMAN-0	CYP2C8	P10632	CP2C8	FALSE	0.279507	0.115915	0.201982	0	2	2	2	2	2	2	2	2	1	1
CPED1_HUMAN-0	CPED1	A4D0V7	CPED1	FALSE	0.279193	0.0720558	0.141627	0	11	9	10	6	6	9	8	8	6	5
NUDC3_HUMAN-0	NUDCD3	Q8IVD9	NUDC3	FALSE	0.278952	0.132908	0.224706	0	3	3	3	3	3	3	3	3	3	3
RALB_HUMAN-0	RALB	P11234	RALB	FALSE	0.278719	0.126073	0.215254	0	6	5	6	6	5	5	5	6	6	6
ACOT1_HUMAN-0	ACOT1	Q86TX2	ACOT1	FALSE	0.278431	0.239561	0.352211	0	7	6	6	6	7	9	8	7	6	7
ALBU_HUMAN-0	ALB	P02768	ALBU	FALSE	0.278326	0.0318166	0.0760519	35	44	44	40	44	42	43	42	45	44	43
GLRX3_HUMAN-0	GLRX3	O76003	GLRX3	FALSE	0.278133	0.169188	0.270628	5	13	14	15	15	16	15	13	17	14	13
DPP9_HUMAN-0	DPP9	Q86TI2	DPP9	FALSE	0.277777	0.029943	0.0723317	0	5	5	6	6	6	5	4	6	6	6
SRC8_HUMAN-0	CTTN	Q14247	SRC8	FALSE	0.27729	0.0719791	0.141614	0	14	17	14	13	14	15	14	16	15	16
HIPL1_HUMAN-0	HHIPL1	Q96JK4	HIPL1	FALSE	0.2753	0.184174	0.288984	0	7	7	6	6	5	7	6	6	7	6
CUL3_HUMAN-0	CUL3	Q13618	CUL3	FALSE	0.275119	0.0785965	0.150486	0	5	6	6	6	6	5	5	6	6	6
UFC1_HUMAN-0	UFC1	Q9Y3C8	UFC1	FALSE	0.275024	0.0907467	0.16696	0	4	4	4	4	4	4	3	4	4	4
VATE1_HUMAN-0	ATP6V1E1	P36543	VATE1	FALSE	0.273841	0.17718	0.280685	0	3	2	3	3	2	4	2	4	4	3
DNJA1_HUMAN-0	DNAJA1	P31689	DNJA1	FALSE	0.273302	0.13832	0.231759	0	6	6	8	6	6	6	5	6	5	7
DOHH_HUMAN-0	DOHH	Q9BU89	DOHH	FALSE	0.272749	0.178384	0.282291	0	2	2	2	2	2	2	2	2	2	2
BRCC3_HUMAN-0	BRCC3	P46736	BRCC3	FALSE	0.271635	0.0808349	0.153601	0	2	2	2	2	2	2	2	2	2	2
PLCG2_HUMAN-0	PLCG2	P16885	PLCG2	FALSE	0.267571	0.387631	0.500731	0	2	1	1	1	2	2	2	2	2	2
CSN1_HUMAN-0	GPS1	Q13098	CSN1	FALSE	0.26737	0.0761923	0.146931	0	9	11	10	10	11	8	9	10	9	7
COR1B_HUMAN-0	CORO1B	Q9BR76	COR1B	FALSE	0.267177	0.113027	0.19799	0	10	10	11	10	10	10	9	10	10	10
GLRX1_HUMAN-0	GLRX	P35754	GLRX1	FALSE	0.265755	0.0881476	0.163819	6	9	8	8	9	8	9	9	9	9	8
CENPJ_HUMAN-0	CENPJ	Q9HC77	CENPJ	FALSE	0.265724	0.130517	0.221185	0	1	1	2	3	1	2	2	2	3	1
DCTN3_HUMAN-0	DCTN3	O75935	DCTN3	FALSE	0.264872	0.151722	0.250252	0	0	1	2	2	2	1	2	2	2	2
SODE_HUMAN-0	SOD3	P08294	SODE	FALSE	0.264815	0.561592	0.664375	5	6	8	8	6	7	6	7	8	8	8
TXN4A_HUMAN-0	TXNL4A	P83876	TXN4A	FALSE	0.264719	0.0835519	0.157437	0	2	2	2	2	2	2	2	2	2	2
IF4A3_HUMAN-0	EIF4A3	P38919	IF4A3	FALSE	0.2628	0.117141	0.203759	0	2	2	2	2	2	2	2	2	2	2
ZO1_HUMAN-0	TJP1	Q07157	ZO1	FALSE	0.262568	0.121988	0.210459	0	9	11	11	12	11	10	9	11	10	8
CATD_HUMAN-0	CTSD	P07339	CATD	FALSE	0.262501	0.0919215	0.16839	15	20	21	22	21	21	20	21	21	21	21
EMAL2_HUMAN-0	EML2	O95834	EMAL2	FALSE	0.262468	0.125037	0.213866	2	11	15	14	13	14	11	8	13	11	11
ACTZ_HUMAN-0	ACTR1A	P61163	ACTZ	FALSE	0.262091	0.0432419	0.09494	2	10	11	11	11	10	11	10	11	11	10
SAE2_HUMAN-0	UBA2	Q9UBT2	SAE2	FALSE	0.26209	0.100651	0.179393	0	8	8	7	9	9	10	8	9	8	10
LMNB2_HUMAN-0	LMNB2	Q03252	LMNB2	FALSE	0.261746	0.0583586	0.119955	1	12	16	14	14	12	14	15	13	16	14
NXN_HUMAN-0	NXN	Q6DKJ4	NXN	FALSE	0.260043	0.104086	0.184296	1	9	12	12	12	11	12	7	11	11	11
RAC1_HUMAN-0	RAC1	P63000	RAC1	FALSE	0.259949	0.0763609	0.147065	1	6	8	8	7	8	7	7	9	7	8
RANB3_HUMAN-0	RANBP3	Q9H6Z4	RANB3	FALSE	0.259933	0.244845	0.357575	0	3	4	4	4	4	3	3	4	4	3
ENPP1_HUMAN-0	ENPP1	P22413	ENPP1	FALSE	0.25991	0.0629425	0.127086	1	3	3	3	3	3	3	3	3	2	3
BACH_HUMAN-0	ACOT7	O00154	BACH	FALSE	0.259477	0.0867932	0.162408	1	7	9	8	8	9	8	7	8	8	8
CD166_HUMAN-0	ALCAM	Q13740	CD166	FALSE	0.258857	0.0238377	0.0611201	7	25	27	27	25	26	26	25	27	25	25
CCN2_HUMAN-0	CCN2	P29279	CCN2	FALSE	0.258651	0.385551	0.49881	3	11	13	16	16	14	12	11	15	13	13
STX4_HUMAN-0	STX4	Q12846	STX4	FALSE	0.258553	0.068113	0.135132	0	4	3	4	4	4	5	5	6	4	6
SERB_HUMAN-0	PSPH	P78330	SERB	FALSE	0.257757	0.315675	0.432375	1	6	5	6	6	5	6	6	6	6	5
IGD_HUMAN-0		P0DOX3	IGD	FALSE	0.257746	0.130088	0.22071	5	5	5	4	5	5	4	4	5	5	5
NUDT9_HUMAN-0	NUDT9	Q9BW91	NUDT9	FALSE	0.256541	0.0578949	0.11925	0	6	6	7	6	6	6	5	6	6	6
PLAP_HUMAN-0	PLAA	Q9Y263	PLAP	FALSE	0.255622	0.0639027	0.128412	0	11	14	15	14	12	16	12	16	16	16
PSPC1_HUMAN-0	PSPC1	Q8WXF1	PSPC1	FALSE	0.254697	0.282165	0.39731	0	2	2	3	3	3	3	3	2	3	3
CUL1_HUMAN-0	CUL1	Q13616	CUL1	FALSE	0.253485	0.189779	0.295589	0	3	4	4	4	4	4	4	4	4	2
FUCO2_HUMAN-0	FUCA2	Q9BTY2	FUCO2	FALSE	0.251587	0.396475	0.509606	3	15	16	15	17	14	17	15	16	15	16
OSBP1_HUMAN-0	OSBP	P22059	OSBP1	FALSE	0.251305	0.120831	0.208708	0	4	6	6	7	6	6	7	7	6	5
EF1B_HUMAN-0	EEF1B2	P24534	EF1B	FALSE	0.25013	0.221112	0.3309	1	4	6	6	6	6	6	5	6	6	6
HSP7C_HUMAN-0	HSPA8	P11142	HSP7C	FALSE	0.249862	0.0260489	0.0652762	13	33	38	38	39	37	39	35	38	37	37
SCOT1_HUMAN-0	OXCT1	P55809	SCOT1	FALSE	0.248595	0.0445415	0.0974325	1	6	8	7	6	8	8	7	8	8	7
KAT1_HUMAN-0	KYAT1	Q16773	KAT1	FALSE	0.248148	0.165604	0.266755	0	4	5	5	5	5	5	3	5	4	5
B4GT1_HUMAN-0	B4GALT1	P15291	B4GT1	FALSE	0.247577	0.0658672	0.131734	8	13	15	13	13	13	13	13	14	13	14
LG3BP_HUMAN-0	LGALS3BP	Q08380	LG3BP	FALSE	0.247373	0.0378491	0.0863624	23	35	36	38	37	36	37	36	38	38	35
DLRB1_HUMAN-0	DYNLRB1	Q9NP97	DLRB1	FALSE	0.247334	0.257417	0.370159	0	5	5	4	4	4	5	4	4	4	4
PHF5A_HUMAN-0	PHF5A	Q7RTV0	PHF5A	FALSE	0.246971	0.159221	0.259365	0	3	3	3	3	3	3	3	3	3	3
GTR1_HUMAN-0	SLC2A1	P11166	GTR1	FALSE	0.246694	0.207747	0.315291	0	3	4	4	4	4	4	3	4	4	4
EXOC3_HUMAN-0	EXOC3	O60645	EXOC3	FALSE	0.245395	0.130887	0.221432	0	2	2	2	2	1	3	2	2	2	3
MESD_HUMAN-0	MESD	Q14696	MESD	FALSE	0.244827	0.204367	0.311436	0	4	4	5	4	4	5	4	5	4	5
UBQL1_HUMAN-0	UBQLN1	Q9UMX0	UBQL1	FALSE	0.244452	0.124061	0.2128	0	4	4	3	4	4	4	4	3	4	4
SMU1_HUMAN-0	SMU1	Q2TAY7	SMU1	FALSE	0.24438	0.357595	0.472926	0	2	2	2	2	2	1	2	2	2	1
CYRIB_HUMAN-0	CYRIB	Q9NUQ9	CYRIB	FALSE	0.244071	0.0452838	0.0987646	0	9	8	8	9	8	8	8	8	8	9
CBX3_HUMAN-0	CBX3	Q13185	CBX3	FALSE	0.243558	0.111355	0.195531	0	4	4	4	4	4	5	5	5	4	4
MK10_HUMAN-0	MAPK10	P53779	MK10	FALSE	0.243388	0.0905962	0.166787	0	5	5	5	5	5	5	5	4	4	5
CFAI_HUMAN-0	CFI	P05156	CFAI	FALSE	0.243157	0.134882	0.226865	28	25	30	29	30	26	27	27	29	28	30
HEBP1_HUMAN-0	HEBP1	Q9NRV9	HEBP1	FALSE	0.243121	0.0751078	0.14543	2	7	7	7	7	7	7	5	7	6	6
RHOG_HUMAN-0	RHOG	P84095	RHOG	FALSE	0.242989	0.0941637	0.170809	0	5	7	7	7	5	6	6	7	5	6
OXSR1_HUMAN-0	OXSR1	O95747	OXSR1	FALSE	0.241716	0.109927	0.193482	2	9	8	8	9	7	9	9	9	8	8
BT3A3_HUMAN-0	BTN3A3	O00478	BT3A3	FALSE	0.241628	0.166685	0.268067	0	2	2	3	1	1	4	4	4	4	4
DJC10_HUMAN-0	DNAJC10	Q8IXB1	DJC10	FALSE	0.24092	0.0992856	0.177678	1	8	8	10	10	7	10	10	10	10	8
TIAR_HUMAN-0	TIAL1	Q01085	TIAR	FALSE	0.240742	0.0970968	0.175378	0	2	3	2	2	2	3	3	3	3	3
IDI1_HUMAN-0	IDI1	Q13907	IDI1	FALSE	0.240193	0.143516	0.238844	0	6	7	8	7	7	7	7	7	6	7
CNRP1_HUMAN-0	CNRIP1	Q96F85	CNRP1	FALSE	0.240047	0.17094	0.272988	1	2	2	2	2	2	2	2	2	2	2
AL9A1_HUMAN-0	ALDH9A1	P49189	AL9A1	FALSE	0.2394	0.0333354	0.0785179	1	9	11	12	12	10	12	9	10	12	9
SNX2_HUMAN-0	SNX2	O60749	SNX2	FALSE	0.238747	0.217031	0.325877	0	5	5	7	7	8	8	6	8	7	6
PRS8_HUMAN-0	PSMC5	P62195	PRS8	FALSE	0.237724	0.0774841	0.148745	0	10	12	13	13	12	13	12	13	13	10
NNRE_HUMAN-0	NAXE	Q8NCW5	NNRE	FALSE	0.237722	0.180663	0.284401	0	7	7	6	7	7	7	7	7	7	7
SI1L1_HUMAN-0	SIPA1L1	O43166	SI1L1	FALSE	0.23739	0.589149	0.688016	0	2	2	1	1	1	1	2	0	0	0
MPRI_HUMAN-0	IGF2R	P11717	MPRI	FALSE	0.236293	0.0686129	0.136033	2	66	65	67	68	63	68	61	67	65	62
PSMG3_HUMAN-0	PSMG3	Q9BT73	PSMG3	FALSE	0.235969	0.193854	0.29973	0	2	2	2	2	2	2	2	2	2	2
CERT_HUMAN-0	CERT1	Q9Y5P4	CERT	FALSE	0.23579	0.334904	0.45172	0	2	1	1	2	1	2	2	2	2	1
GIPC1_HUMAN-0	GIPC1	O14908	GIPC1	FALSE	0.235723	0.180462	0.284401	1	8	8	8	8	7	6	7	7	7	6
GOPC_HUMAN-0	GOPC	Q9HD26	GOPC	FALSE	0.23543	0.327318	0.444421	0	1	2	1	2	2	2	1	2	2	1
NDK3_HUMAN-0	NME3	Q13232	NDK3	FALSE	0.23541	0.166059	0.267208	0	6	7	7	7	6	7	6	7	7	7
HPT_HUMAN-0	HP	P00738	HPT	FALSE	0.235274	0.128828	0.219074	22	11	12	13	11	12	12	13	12	14	12
EOGT_HUMAN-0	EOGT	Q5NDL2	EOGT	FALSE	0.23503	0.212076	0.320384	0	2	2	2	2	1	1	2	2	2	2
UBE2H_HUMAN-0	UBE2H	P62256	UBE2H	FALSE	0.234613	0.0993294	0.177678	0	5	4	4	4	4	5	5	5	5	5
RBM8A_HUMAN-0	RBM8A	Q9Y5S9	RBM8A	FALSE	0.233882	0.436041	0.548568	0	3	4	4	5	5	4	3	4	3	3
PSB1_HUMAN-0	PSMB1	P20618	PSB1	FALSE	0.233776	0.09871	0.177319	7	10	10	10	10	10	10	10	10	10	10
SGT1_HUMAN-0	SUGT1	Q9Y2Z0	SGT1	FALSE	0.233615	0.154325	0.253138	0	7	10	8	9	9	10	6	9	9	8
AP1S1_HUMAN-0	AP1S1	P61966	AP1S1	FALSE	0.232753	0.375262	0.488913	0	1	2	2	2	2	2	1	2	2	1
DCNL1_HUMAN-0	DCUN1D1	Q96GG9	DCNL1	FALSE	0.23147	0.0599809	0.122585	0	8	8	8	8	8	8	8	8	7	8
IPSP_HUMAN-0	SERPINA5	P05154	IPSP	FALSE	0.229242	0.0470116	0.101636	6	10	11	11	11	11	10	10	10	11	11
HSP13_HUMAN-0	HSPA13	P48723	HSP13	FALSE	0.22915	0.173195	0.275847	3	16	17	17	16	16	16	16	17	16	17
FKBP3_HUMAN-0	FKBP3	Q00688	FKBP3	FALSE	0.228941	0.159726	0.259609	0	6	10	10	10	10	9	6	10	9	9
DC1L2_HUMAN-0	DYNC1LI2	O43237	DC1L2	FALSE	0.228926	0.277215	0.392577	0	5	6	6	6	5	6	5	5	6	5
P4K2A_HUMAN-0	PI4K2A	Q9BTU6	P4K2A	FALSE	0.228537	0.321258	0.438604	0	2	2	2	1	2	2	2	2	2	1
ARFG1_HUMAN-0	ARFGAP1	Q8N6T3	ARFG1	FALSE	0.22853	0.37911	0.492412	0	2	2	2	2	2	1	1	1	1	2
HS71(A|B)_HUMAN-0,0	HSPA1A;HSPA1B	P0DMV8;P0DMV9	HS71(A|B),0	FALSE	0.227711	0.0787503	0.150591	7	22	24	24	22	23	23	23	24	23	24
HIF1N_HUMAN-0	HIF1AN	Q9NWT6	HIF1N	FALSE	0.227163	0.567995	0.669398	0	1	2	1	2	2	2	1	2	1	2
PIPNA_HUMAN-0	PITPNA	Q00169	PIPNA	FALSE	0.227039	0.0897363	0.165615	1	5	8	7	7	7	7	6	7	7	5
CMBL_HUMAN-0	CMBL	Q96DG6	CMBL	FALSE	0.226086	0.308887	0.426095	1	4	5	5	4	5	4	4	4	4	4
GLU2B_HUMAN-0	PRKCSH	P14314	GLU2B	FALSE	0.225499	0.0953092	0.17257	0	19	21	21	20	20	20	19	20	21	19
DYHC1_HUMAN-0	DYNC1H1	Q14204	DYHC1	FALSE	0.225478	0.0580568	0.1195	1	92	101	106	105	103	101	92	102	102	88
RS20_HUMAN-0	RPS20	P60866	RS20	FALSE	0.22493	0.250698	0.362826	0	5	4	3	5	3	2	2	4	2	3
EIF3I_HUMAN-0	EIF3I	Q13347	EIF3I	FALSE	0.224697	0.0713688	0.140837	0	7	9	10	9	8	10	9	10	10	9
CATL1_HUMAN-0	CTSL	P07711	CATL1	FALSE	0.224615	0.156388	0.256096	9	11	13	13	11	12	13	12	12	11	12
A20A(2|3)_HUMAN-0,0	ANKRD20A2P;ANKRD20A3P	Q5SQ80;Q5VUR7	A20A(2|3),0	FALSE	0.224528	0.430095	0.542468	0	1	3	2	2	1	2	2	1	1	1
HNRPF_HUMAN-0	HNRNPF	P52597	HNRPF	FALSE	0.224333	0.0759235	0.146604	1	6	6	6	6	5	6	5	6	6	6
THRB_HUMAN-0	F2	P00734	THRB	FALSE	0.223873	0.101992	0.181021	1	8	8	8	8	8	7	7	8	8	8
UBCP1_HUMAN-0	UBLCP1	Q8WVY7	UBCP1	FALSE	0.223423	0.0720016	0.141614	0	4	4	4	4	4	3	4	4	4	3
SH3L3_HUMAN-0	SH3BGRL3	Q9H299	SH3L3	FALSE	0.222874	0.347904	0.46429	2	7	6	6	6	6	6	5	7	7	7
IGHG3_HUMAN-0	IGHG3	P01860	IGHG3	FALSE	0.221792	0.0877753	0.163524	6	7	7	7	7	7	7	7	7	7	7
ECI1_HUMAN-0	ECI1	P42126	ECI1	FALSE	0.221735	0.310182	0.426825	0	3	6	6	6	6	4	6	6	6	6
FKBP4_HUMAN-0	FKBP4	Q02790	FKBP4	FALSE	0.219823	0.164991	0.266068	0	14	14	14	15	15	15	13	17	13	13
CATB_HUMAN-0	CTSB	P07858	CATB	FALSE	0.219336	0.180657	0.284401	12	23	25	22	26	24	24	24	25	24	24
CLH1_HUMAN-0	CLTC	Q00610	CLH1	FALSE	0.219084	0.0559938	0.116141	26	72	76	75	74	75	77	72	74	75	74
COPG1_HUMAN-0	COPG1	Q9Y678	COPG1	FALSE	0.219022	0.0486804	0.10433	4	26	27	26	28	27	28	24	27	28	27
5MP2_HUMAN-0	BZW1	Q7L1Q6	5MP2	FALSE	0.218862	0.197352	0.304322	0	3	4	5	4	5	4	3	4	3	5
PEPD_HUMAN-0	PEPD	P12955	PEPD	FALSE	0.218834	0.154597	0.253443	4	14	16	14	16	15	16	13	15	15	16
LDLR_HUMAN-0	LDLR	P01130	LDLR	FALSE	0.218146	0.290759	0.406322	3	19	22	22	20	21	21	20	20	21	19
YKT6_HUMAN-0	YKT6	O15498	YKT6	FALSE	0.216785	0.153572	0.252102	0	6	6	6	6	6	6	6	6	6	6
PDC10_HUMAN-0	PDCD10	Q9BUL8	PDC10	FALSE	0.21626	0.295388	0.411046	0	2	3	3	4	3	4	4	4	4	4
RNBP6_HUMAN-0	RANBP6	O60518	RNBP6	FALSE	0.216217	0.673085	0.75972	1	1	1	2	2	1	1	2	1	1	1
AKT1_HUMAN-0	AKT1	P31749	AKT1	FALSE	0.215457	0.23676	0.34896	0	9	11	10	11	10	11	7	11	10	10
PCBP1_HUMAN-0	PCBP1	Q15365	PCBP1	FALSE	0.214783	0.092448	0.169146	5	8	10	10	10	9	10	9	10	10	11
TB22A_HUMAN-0	TBC1D22A	Q8WUA7	TB22A	FALSE	0.214232	0.0599733	0.122585	0	4	6	6	5	6	7	4	7	7	6
HEMO_HUMAN-0	HPX	P02790	HEMO	FALSE	0.213643	0.0985444	0.177165	32	34	38	40	36	36	36	35	38	38	35
RAB14_HUMAN-0	RAB14	P61106	RAB14	FALSE	0.213583	0.0377916	0.0862975	0	6	6	6	6	6	6	5	6	6	5
GLOD4_HUMAN-0	GLOD4	Q9HC38	GLOD4	FALSE	0.213487	0.116176	0.202318	0	10	10	9	10	10	9	7	10	10	10
NUDC2_HUMAN-0	NUDCD2	Q8WVJ2	NUDC2	FALSE	0.212843	0.348153	0.464413	0	2	2	2	2	1	1	0	2	2	2
MK14_HUMAN-0	MAPK14	Q16539	MK14	FALSE	0.212429	0.083086	0.156949	0	7	10	10	10	8	10	9	9	9	9
RBBP7_HUMAN-0	RBBP7	Q16576	RBBP7	FALSE	0.212416	0.400218	0.512861	0	2	4	4	4	4	4	2	4	4	4
MARE1_HUMAN-0	MAPRE1	Q15691	MARE1	FALSE	0.211967	0.0972764	0.175488	3	10	10	9	10	10	10	10	9	10	9
TB182_HUMAN-0	TNKS1BP1	Q9C0C2	TB182	FALSE	0.211925	0.06366	0.128032	0	14	13	15	19	16	18	16	11	17	14
HUWE1_HUMAN-0	HUWE1	Q7Z6Z7	HUWE1	FALSE	0.2111	0.0672541	0.1339	1	20	19	19	18	19	20	20	22	18	18
NIBA1_HUMAN-0	NIBAN1	Q9BZQ8	NIBA1	FALSE	0.211051	0.289246	0.404755	0	4	7	7	7	7	7	7	7	7	6
MET_HUMAN-0	MET	P08581	MET	FALSE	0.210563	0.111698	0.195901	3	22	23	24	22	23	24	21	25	24	23
MPI_HUMAN-0	MPI	P34949	MPI	FALSE	0.210542	0.229849	0.341318	0	5	5	4	5	4	5	5	5	5	5
SEM4C_HUMAN-0	SEMA4C	Q9C0C4	SEM4C	FALSE	0.210107	0.2966	0.412346	0	2	2	3	1	2	3	3	3	3	3
NTAN1_HUMAN-0	NTAN1	Q96AB6	NTAN1	FALSE	0.209831	0.212015	0.320384	0	3	5	4	5	4	5	5	5	5	4
SDHA_HUMAN-0	SDHA	P31040	SDHA	FALSE	0.209671	0.416149	0.528266	1	3	2	2	3	2	2	2	2	2	1
RTCA_HUMAN-0	RTCA	O00442	RTCA	FALSE	0.209311	0.127068	0.216578	0	4	4	5	4	4	5	5	4	6	5
FADD_HUMAN-0	FADD	Q13158	FADD	FALSE	0.209297	0.193582	0.299573	0	2	2	1	2	2	2	2	2	2	2
DCTN2_HUMAN-0	DCTN2	Q13561	DCTN2	FALSE	0.208905	0.150678	0.248808	1	13	14	14	15	15	14	15	15	16	13
PRDX6_HUMAN-0	PRDX6	P30041	PRDX6	FALSE	0.208792	0.245528	0.357639	11	21	22	22	23	23	22	23	23	23	22
CN37_HUMAN-0	CNP	P09543	CN37	FALSE	0.207372	0.130786	0.221387	0	9	11	12	9	8	12	11	10	10	9
PEPL1_HUMAN-0	NPEPL1	Q8NDH3	PEPL1	FALSE	0.206603	0.215694	0.32422	0	6	8	8	8	7	8	5	9	7	6
TMED7_HUMAN-0	TMED7	Q9Y3B3	TMED7	FALSE	0.206222	0.422813	0.53465	0	1	1	2	2	1	2	1	1	2	2
KCD12_HUMAN-0	KCTD12	Q96CX2	KCD12	FALSE	0.206195	0.356323	0.472124	0	1	2	2	2	0	2	2	2	2	1
NEDD4_HUMAN-0	NEDD4	P46934	NEDD4	FALSE	0.2055	0.245629	0.357639	0	2	3	3	2	2	2	2	2	2	2
G6PE_HUMAN-0	H6PD	O95479	G6PE	FALSE	0.205446	0.314236	0.430603	0	18	17	18	19	18	17	15	17	21	19
A4_HUMAN-0	APP	P05067	A4	FALSE	0.205358	0.13494	0.226865	9	26	26	27	27	25	26	26	27	27	26
PLXB2_HUMAN-0	PLXNB2	O15031	PLXB2	FALSE	0.205306	0.103516	0.183505	3	30	32	32	33	32	32	31	35	32	30
CZIB_HUMAN-0	CZIB	Q9NWV4	CZIB	FALSE	0.204735	0.0666627	0.132966	0	4	4	4	4	4	4	4	4	4	4
DC1I2_HUMAN-0	DYNC1I2	Q13409	DC1I2	FALSE	0.203542	0.158784	0.259018	0	9	9	10	9	9	11	11	10	11	10
NIBA2_HUMAN-0	NIBAN2	Q96TA1	NIBA2	FALSE	0.20348	0.0673115	0.1339	4	23	23	24	24	25	24	21	25	25	23
PADC1_HUMAN-0	PRADC1	Q9BSG0	PADC1	FALSE	0.20321	0.402661	0.514402	0	2	2	2	2	2	2	2	1	2	2
CANT1_HUMAN-0	CANT1	Q8WVQ1	CANT1	FALSE	0.203169	0.10065	0.179393	3	16	15	16	15	16	13	15	14	14	15
MGN(.|2)_HUMAN-0,0	MAGOH;MAGOHB	P61326;Q96A72	MGN(.|2),0	FALSE	0.202995	0.194696	0.300719	0	4	5	6	6	5	5	6	6	6	6
CLIC4_HUMAN-0	CLIC4	Q9Y696	CLIC4	FALSE	0.202843	0.146109	0.242479	5	16	17	17	17	17	18	16	18	18	17
SC24D_HUMAN-0	SEC24D	O94855	SC24D	FALSE	0.202626	0.0992916	0.177678	1	10	11	11	11	10	11	12	12	11	12
RM12_HUMAN-0	MRPL12	P52815	RM12	FALSE	0.202554	0.211782	0.320266	0	3	3	3	3	3	3	3	3	3	3
NCAM1_HUMAN-0	NCAM1	P13591	NCAM1	FALSE	0.202377	0.313564	0.429926	0	5	5	6	5	6	5	6	6	6	6
ETHE1_HUMAN-0	ETHE1	O95571	ETHE1	FALSE	0.202213	0.435296	0.548096	0	4	4	3	3	3	4	4	3	4	3
UBQL2_HUMAN-0	UBQLN2	Q9UHD9	UBQL2	FALSE	0.201549	0.360557	0.474963	1	6	6	6	6	6	6	6	6	6	6
GGCT_HUMAN-0	GGCT	O75223	GGCT	FALSE	0.201061	0.202499	0.309797	4	3	4	4	4	4	5	4	5	4	4
PP4C_HUMAN-0	PPP4C	P60510	PP4C	FALSE	0.200496	0.214783	0.323648	1	2	2	2	2	2	2	1	2	2	2
STC2_HUMAN-0	STC2	O76061	STC2	FALSE	0.199562	0.350069	0.466549	3	9	9	10	10	10	9	9	11	11	11
HYI_HUMAN-0	HYI	Q5T013	HYI	FALSE	0.199534	0.327857	0.444949	0	3	3	3	3	3	3	2	3	2	3
NTF2_HUMAN-0	NUTF2	P61970	NTF2	FALSE	0.199447	0.11826	0.205098	1	3	4	4	4	4	4	2	4	4	4
GAL3(A|B)_HUMAN-0,0	GATD3;GATD3B	A0A0B4J2D5;P0DPI2	GAL3(A|B),0	FALSE	0.199382	0.29313	0.408865	0	5	6	6	6	5	6	6	6	6	6
PLMN_HUMAN-0	PLG	P00747	PLMN	FALSE	0.198781	0.25607	0.36867	2	11	11	11	11	11	11	11	11	11	11
SAHH3_HUMAN-0	AHCYL2	Q96HN2	SAHH3	FALSE	0.19876	0.516799	0.622427	0	2	2	2	2	1	2	2	2	2	1
ERH_HUMAN-0	ERH	P84090	ERH	FALSE	0.197696	0.147064	0.243655	0	4	5	5	5	5	5	5	5	5	6
CATZ_HUMAN-0	CTSZ	Q9UBR2	CATZ	FALSE	0.197239	0.199537	0.306598	5	11	13	13	13	13	12	11	13	13	13
RBBP4_HUMAN-0	RBBP4	Q09028	RBBP4	FALSE	0.197189	0.332522	0.448814	0	5	7	8	6	7	7	7	7	9	8
WDR12_HUMAN-0	WDR12	Q9GZL7	WDR12	FALSE	0.197047	0.126641	0.216099	0	2	2	2	2	2	2	2	2	2	2
OGA_HUMAN-0	OGA	O60502	OGA	FALSE	0.196692	0.230475	0.341644	0	4	4	4	5	4	5	3	4	4	3
TARA_HUMAN-0	TRIOBP	Q9H2D6	TARA	FALSE	0.196593	0.192313	0.298125	0	5	7	6	4	6	4	6	5	5	5
XRP2_HUMAN-0	RP2	O75695	XRP2	FALSE	0.196547	0.0739972	0.144105	0	3	5	5	5	5	5	5	5	5	5
VAC14_HUMAN-0	VAC14	Q08AM6	VAC14	FALSE	0.196275	0.220655	0.330648	0	2	2	2	3	3	3	3	3	2	3
F13B_HUMAN-0	F13B	P05160	F13B	FALSE	0.196222	0.261638	0.375543	0	2	2	2	2	2	2	2	2	2	2
SCP2_HUMAN-0	SCP2	P22307	SCP2	FALSE	0.196174	0.312103	0.428498	0	4	3	3	4	4	2	3	3	3	2
STRAP_HUMAN-0	STRAP	Q9Y3F4	STRAP	FALSE	0.195886	0.206604	0.314037	0	12	11	11	11	13	12	11	11	12	13
MBNL1_HUMAN-0	MBNL1	Q9NR56	MBNL1	FALSE	0.195369	0.312121	0.428498	0	2	2	3	2	2	2	2	2	2	2
K2C7_HUMAN-0	KRT7	P08729	K2C7	FALSE	0.195331	0.790578	0.853607	0	1	4	2	5	3	0	1	1	4	1
MDHC_HUMAN-0	MDH1	P40925	MDHC	FALSE	0.195183	0.153519	0.252102	9	14	15	15	15	16	17	14	15	15	16
FBLN3_HUMAN-0	EFEMP1	Q12805	FBLN3	FALSE	0.194464	0.157016	0.256982	1	7	7	8	9	7	7	8	7	8	8
TTC9C_HUMAN-0	TTC9C	Q8N5M4	TTC9C	FALSE	0.194214	0.511857	0.61899	0	1	1	1	2	1	2	2	2	2	1
XPO1_HUMAN-0	XPO1	O14980	XPO1	FALSE	0.193694	0.138719	0.232164	3	25	27	26	26	26	27	24	27	25	25
PTN23_HUMAN-0	PTPN23	Q9H3S7	PTN23	FALSE	0.193663	0.215521	0.32422	0	2	4	3	3	3	3	2	2	4	2
IF2B_HUMAN-0	EIF2S2	P20042	IF2B	FALSE	0.19279	0.338596	0.455179	0	1	2	2	3	2	2	2	2	2	0
COPB2_HUMAN-0	COPB2	P35606	COPB2	FALSE	0.192422	0.158222	0.258386	2	22	23	23	22	23	23	20	23	22	23
RRBP1_HUMAN-0	RRBP1	Q9P2E9	RRBP1	FALSE	0.192012	0.122403	0.210686	0	32	34	33	32	30	33	32	34	34	29
AATM_HUMAN-0	GOT2	P00505	AATM	FALSE	0.191336	0.18109	0.284899	4	20	21	22	22	22	20	20	22	21	19
RIR2B_HUMAN-0	RRM2B	Q7LG56	RIR2B	FALSE	0.191259	0.184471	0.289297	0	2	5	4	4	5	5	5	5	5	5
SLTM_HUMAN-0	SLTM	Q9NWH9	SLTM	FALSE	0.191219	0.535922	0.640773	0	2	2	2	2	2	2	2	2	2	2
PHOCN_HUMAN-0	MOB4	Q9Y3A3	PHOCN	FALSE	0.19042	0.3773	0.49049	0	1	1	2	2	2	2	1	3	2	2
SND1_HUMAN-0	SND1	Q7KZF4	SND1	FALSE	0.190402	0.152775	0.251422	2	24	29	30	31	26	29	25	32	32	27
PDCL3_HUMAN-0	PDCL3	Q9H2J4	PDCL3	FALSE	0.187977	0.378403	0.491708	0	3	3	3	3	3	3	3	3	3	3
HDDC2_HUMAN-0	HDDC2	Q7Z4H3	HDDC2	FALSE	0.186912	0.141758	0.236316	0	3	4	3	4	3	4	2	4	4	3
MDHM_HUMAN-0	MDH2	P40926	MDHM	FALSE	0.186672	0.161433	0.261513	6	18	19	19	19	19	18	17	19	18	19
SHPS1_HUMAN-0	SIRPA	P78324	SHPS1	FALSE	0.186586	0.465753	0.576007	0	3	8	9	8	7	4	6	8	3	8
LAYN_HUMAN-0	LAYN	Q6UX15	LAYN	FALSE	0.1858	0.225554	0.335951	0	7	5	6	7	6	8	4	6	6	6
SODC_HUMAN-0	SOD1	P00441	SODC	FALSE	0.185709	0.205173	0.312198	2	6	5	5	5	6	7	5	5	6	5
ADK_HUMAN-0	ADK	P55263	ADK	FALSE	0.185646	0.141365	0.235926	1	12	13	13	13	15	13	11	14	12	12
ERF1_HUMAN-0	ETF1	P62495	ERF1	FALSE	0.185513	0.118277	0.205098	1	11	10	10	12	10	10	11	10	10	9
NECT2_HUMAN-0	NECTIN2	Q92692	NECT2	FALSE	0.184938	0.215709	0.32422	5	6	8	7	7	6	8	8	7	7	6
REPI1_HUMAN-0	REPIN1	Q9BWE0	REPI1	FALSE	0.184709	0.253919	0.366237	0	2	2	2	2	2	2	2	2	2	2
ROCK2_HUMAN-0	ROCK2	O75116	ROCK2	FALSE	0.184527	0.178482	0.282295	1	6	9	7	9	8	8	6	6	6	6
PSDE_HUMAN-0	PSMD14	O00487	PSDE	FALSE	0.184438	0.191157	0.297209	2	7	7	8	8	7	8	8	8	8	8
F1142_HUMAN-0	FAM114A2	Q9NRY5	F1142	FALSE	0.184406	0.465488	0.576007	0	2	2	2	2	2	2	1	2	2	2
JAK1_HUMAN-0	JAK1	P23458	JAK1	FALSE	0.18369	0.357726	0.472926	0	4	3	4	3	3	3	4	4	4	4
CHM4B_HUMAN-0	CHMP4B	Q9H444	CHM4B	FALSE	0.183484	0.243318	0.356146	0	5	5	5	5	5	5	5	5	4	5
NUMB_HUMAN-0	NUMB	P49757	NUMB	FALSE	0.183456	0.621291	0.715705	0	1	2	1	1	1	1	2	1	2	1
PLXD1_HUMAN-0	PLXND1	Q9Y4D7	PLXD1	FALSE	0.183086	0.179249	0.283356	0	6	6	6	4	5	7	4	7	5	5
VW5B2_HUMAN-0	VWA5B2	Q8N398	VW5B2	FALSE	0.182486	0.669237	0.756745	0	1	2	1	2	2	2	2	2	2	2
NAGA_HUMAN-0	AMDHD2	Q9Y303	NAGA	FALSE	0.182478	0.613936	0.709862	0	1	1	2	1	1	2	1	1	2	1
GRN_HUMAN-0	GRN	P28799	GRN	FALSE	0.181931	0.18649	0.291691	10	22	25	26	25	25	26	25	27	29	25
ITIH4_HUMAN-0	ITIH4	Q14624	ITIH4	FALSE	0.181495	0.192181	0.298077	14	18	17	17	19	16	18	16	18	17	18
RAB1B_HUMAN-0	RAB1B	Q9H0U4	RAB1B	FALSE	0.181396	0.133524	0.225379	0	3	3	3	3	3	3	2	2	2	2
HXK1_HUMAN-0	HK1	P19367	HXK1	FALSE	0.181272	0.155832	0.255327	1	16	16	16	16	15	14	14	16	15	12
DDX17_HUMAN-0	DDX17	Q92841	DDX17	FALSE	0.180253	0.220895	0.33084	0	4	6	6	6	5	4	5	6	6	5
SRA1_HUMAN-0	SRA1	Q9HD15	SRA1	FALSE	0.179358	0.37625	0.489554	0	2	2	2	2	2	3	2	2	3	3
CC124_HUMAN-0	CCDC124	Q96CT7	CC124	FALSE	0.17908	0.576944	0.677789	0	4	2	3	4	3	3	4	5	4	4
PSD10_HUMAN-0	PSMD10	O75832	PSD10	FALSE	0.179042	0.216644	0.32546	0	2	2	2	3	2	2	1	3	2	2
HMGB1_HUMAN-0	HMGB1	P09429	HMGB1	FALSE	0.178938	0.252889	0.365107	0	8	8	7	7	7	7	8	8	8	7
LV321_HUMAN-0	IGLV3-21	P80748	LV321	FALSE	0.178928	0.331878	0.448558	2	2	2	2	2	2	2	2	2	2	2
IF4E_HUMAN-0	EIF4E	P06730	IF4E	FALSE	0.178856	0.417145	0.529061	0	4	4	4	4	4	4	3	4	4	3
YLPM1_HUMAN-0	YLPM1	P49750	YLPM1	FALSE	0.178643	0.374634	0.488524	0	2	3	1	2	0	2	2	2	2	1
HNMT_HUMAN-0	HNMT	P50135	HNMT	FALSE	0.178604	0.280962	0.395992	0	3	3	4	3	3	6	5	6	5	3
LSM8_HUMAN-0	LSM8	O95777	LSM8	FALSE	0.178546	0.176449	0.279802	1	2	2	2	2	2	2	2	2	2	2
RAB5B_HUMAN-0	RAB5B	P61020	RAB5B	FALSE	0.177748	0.452534	0.563813	0	2	2	2	2	2	2	2	2	2	2
SCAM3_HUMAN-0	SCAMP3	O14828	SCAM3	FALSE	0.176898	0.418436	0.530472	0	1	1	2	2	3	2	1	3	3	2
HEBP2_HUMAN-0	HEBP2	Q9Y5Z4	HEBP2	FALSE	0.176346	0.232082	0.34343	0	4	5	4	5	5	5	4	5	5	5
GCP60_HUMAN-0	ACBD3	Q9H3P7	GCP60	FALSE	0.175992	0.2418	0.354799	1	6	9	9	8	9	8	7	9	8	7
ALDH2_HUMAN-0	ALDH2	P05091	ALDH2	FALSE	0.17508	0.354609	0.470694	0	3	3	3	2	4	3	3	3	3	2
WDR47_HUMAN-0	WDR47	O94967	WDR47	FALSE	0.174312	0.444137	0.556392	0	3	3	3	3	3	2	1	2	2	2
B3GA3_HUMAN-0	B3GAT3	O94766	B3GA3	FALSE	0.174107	0.285727	0.401371	2	10	10	10	10	10	10	10	11	10	9
ARK72_HUMAN-0	AKR7A2	O43488	ARK72	FALSE	0.173991	0.357091	0.472719	0	7	6	6	7	6	5	4	4	6	4
EFHD2_HUMAN-0	EFHD2	Q96C19	EFHD2	FALSE	0.173435	0.221158	0.3309	0	6	7	6	7	7	7	6	6	8	7
PRIO_HUMAN-0	PRNP	P04156	PRIO	FALSE	0.173291	0.146792	0.24334	2	7	7	7	7	6	7	7	8	7	6
(RL40|RS27A|UBB|UBC)_HUMAN-0,0,0,0	RPS27A;UBA52;UBB;UBC	P0CG47;P0CG48;P62979;P62987	(RL40|RS27A|UBB|UBC),0,0,0	FALSE	0.172813	0.257702	0.370252	4	7	9	8	8	9	11	10	10	9	9
FIBG_HUMAN-0	FGG	P02679	FIBG	FALSE	0.172369	0.287187	0.403041	0	3	4	4	3	3	3	3	4	3	3
EMAL1_HUMAN-0	EML1	O00423	EMAL1	FALSE	0.172301	0.263034	0.376998	0	3	2	3	1	3	3	2	4	4	3
PLAK_HUMAN-0	JUP	P14923	PLAK	FALSE	0.172184	0.651808	0.743347	12	5	5	7	6	4	3	9	3	7	6
GDIB_HUMAN-0	GDI2	P50395	GDIB	FALSE	0.17086	0.16809	0.269599	17	34	36	36	35	35	36	35	37	35	34
HCD2_HUMAN-0	HSD17B10	Q99714	HCD2	FALSE	0.17057	0.356757	0.472488	0	2	2	1	2	1	2	1	2	2	1
APOH_HUMAN-0	APOH	P02749	APOH	FALSE	0.17031	0.244738	0.357575	3	9	9	8	7	8	8	7	7	8	7
PRDX5_HUMAN-0	PRDX5	P30044	PRDX5	FALSE	0.169725	0.295604	0.411154	4	10	8	9	11	10	9	10	10	10	10
HYOU1_HUMAN-0	HYOU1	Q9Y4L1	HYOU1	FALSE	0.169482	0.18378	0.288672	3	20	23	23	24	22	22	21	20	21	21
TSN_HUMAN-0	TSN	Q15631	TSN	FALSE	0.169167	0.171491	0.273716	1	8	8	8	8	8	9	7	8	8	8
NDKA_HUMAN-0	NME1	P15531	NDKA	FALSE	0.169107	0.249836	0.36209	3	7	7	7	7	7	7	7	7	7	7
RGN_HUMAN-0	RGN	Q15493	RGN	FALSE	0.169005	0.28839	0.404155	0	2	2	2	2	2	2	2	2	2	2
IF4A2_HUMAN-0	EIF4A2	Q14240	IF4A2	FALSE	0.167943	0.208835	0.31678	0	8	6	8	9	8	8	6	8	7	8
ASNS_HUMAN-0	ASNS	P08243	ASNS	FALSE	0.167876	0.190705	0.296718	2	7	8	7	5	8	8	8	8	7	8
PSA_HUMAN-0	NPEPPS	P55786	PSA	FALSE	0.166937	0.168936	0.270555	6	32	32	31	32	34	33	31	35	31	32
TNR27_HUMAN-0	EDA2R	Q9HAV5	TNR27	FALSE	0.166649	0.28266	0.397644	0	0	3	3	3	2	3	3	3	3	1
SYTC_HUMAN-0	TARS1	P26639	SYTC	FALSE	0.166468	0.163752	0.264501	3	28	28	28	29	28	29	28	28	28	27
PPM1F_HUMAN-0	PPM1F	P49593	PPM1F	FALSE	0.16573	0.262961	0.376998	1	9	10	11	11	11	11	11	10	11	10
PFD5_HUMAN-0	PFDN5	Q99471	PFD5	FALSE	0.165535	0.26254	0.376655	1	4	4	4	4	4	4	4	4	4	4
HDHD1_HUMAN-0	PUDP	Q08623	HDHD1	FALSE	0.165278	0.445187	0.557471	1	3	3	3	4	3	4	4	4	4	3
IGHM_HUMAN-0	IGHM	P01871	IGHM	FALSE	0.164429	0.2782	0.393659	6	2	2	2	2	2	2	2	2	2	2
API5_HUMAN-0	API5	Q9BZZ5	API5	FALSE	0.164041	0.203528	0.310317	0	7	9	9	9	9	7	6	8	7	8
NUD19_HUMAN-0	NUDT19	A8MXV4	NUD19	FALSE	0.163055	0.223151	0.332873	0	3	3	2	2	4	4	3	4	3	3
TIA1_HUMAN-0	TIA1	P31483	TIA1	FALSE	0.163053	0.33498	0.45172	0	2	3	3	3	2	3	2	2	3	2
TIGAR_HUMAN-0	TIGAR	Q9NQ88	TIGAR	FALSE	0.162979	0.274392	0.389324	2	7	7	8	8	8	8	8	8	8	8
GST2(.|GSTT2)_HUMAN-0,0	GSTT2;GSTT2B	P0CG29;P0CG30	GST2(.|GSTT2),0	FALSE	0.161911	0.626715	0.720552	0	0	2	5	1	0	0	2	5	0	0
KLKB1_HUMAN-0	KLKB1	P03952	KLKB1	FALSE	0.16175	0.187125	0.292377	13	7	9	12	10	10	10	10	11	11	9
VPS36_HUMAN-0	VPS36	Q86VN1	VPS36	FALSE	0.161665	0.276972	0.392421	0	5	4	5	4	5	4	5	3	4	3
ARF1_HUMAN-0	ARF1	P84077	ARF1	FALSE	0.16037	0.181203	0.284926	2	5	7	7	7	7	6	6	7	6	6
G6PI_HUMAN-0	GPI	P06744	G6PI	FALSE	0.160317	0.237413	0.349574	10	23	25	24	26	26	25	24	24	25	24
ACPH_HUMAN-0	APEH	P13798	ACPH	FALSE	0.159853	0.237121	0.349317	0	10	13	13	14	14	13	9	11	15	13
CANB1_HUMAN-0	PPP3R1	P63098	CANB1	FALSE	0.15945	0.240718	0.353387	1	5	6	6	6	5	5	5	6	5	4
BIP_HUMAN-0	HSPA5	P11021	BIP	FALSE	0.157211	0.134836	0.226865	16	43	46	46	49	44	43	44	48	47	45
EHD1_HUMAN-0	EHD1	Q9H4M9	EHD1	FALSE	0.156761	0.291028	0.406507	0	20	19	20	20	19	19	18	19	16	17
TAGL2_HUMAN-0	TAGLN2	P37802	TAGL2	FALSE	0.15662	0.389669	0.502338	9	16	15	17	15	15	15	15	17	15	17
BOC_HUMAN-0	BOC	Q9BWV1	BOC	FALSE	0.156552	0.605731	0.702695	2	9	9	9	8	9	9	8	9	9	9
FA50A_HUMAN-0	FAM50A	Q14320	FA50A	FALSE	0.155494	0.203052	0.310155	0	3	3	4	4	4	4	3	3	3	4
PP1R7_HUMAN-0	PPP1R7	Q15435	PP1R7	FALSE	0.154617	0.200259	0.307279	0	7	8	9	8	8	9	9	8	9	8
DCTD_HUMAN-0	DCTD	P32321	DCTD	FALSE	0.153958	0.153609	0.252102	0	8	8	9	9	9	9	9	9	9	8
LUM_HUMAN-0	LUM	P51884	LUM	FALSE	0.153101	0.389441	0.502308	18	30	29	28	27	28	29	28	28	29	30
RAB1A_HUMAN-0	RAB1A	P62820	RAB1A	FALSE	0.153029	0.160003	0.259719	3	8	9	8	9	9	9	7	8	9	8
GT251_HUMAN-0	COLGALT1	Q8NBJ5	GT251	FALSE	0.151109	0.460261	0.571518	0	7	8	9	9	9	8	9	9	10	9
FSTL5_HUMAN-0	FSTL5	Q8N475	FSTL5	FALSE	0.151017	0.810022	0.867955	0	1	8	12	0	1	0	1	9	1	1
PDIA3_HUMAN-0	PDIA3	P30101	PDIA3	FALSE	0.150977	0.201271	0.308463	16	39	42	40	41	39	41	37	40	41	40
SIAS_HUMAN-0	NANS	Q9NR45	SIAS	FALSE	0.150623	0.186392	0.291691	0	9	10	9	10	9	9	10	8	9	9
APT_HUMAN-0	APRT	P07741	APT	FALSE	0.150565	0.295022	0.410731	1	2	3	3	4	3	4	2	2	4	3
GMPPB_HUMAN-0	GMPPB	Q9Y5P6	GMPPB	FALSE	0.150468	0.390651	0.503078	0	5	4	5	4	5	5	4	5	5	5
EIF3J_HUMAN-0	EIF3J	O75822	EIF3J	FALSE	0.150182	0.289364	0.404755	0	4	5	5	5	5	5	6	4	6	4
SC24C_HUMAN-0	SEC24C	P53992	SC24C	FALSE	0.149431	0.223527	0.333266	0	11	13	13	13	13	13	12	13	13	13
PDPR_HUMAN-0	PDPR	Q8NCN5	PDPR	FALSE	0.148998	0.459515	0.57107	0	2	2	2	2	2	2	2	2	2	1
ACL6A_HUMAN-0	ACTL6A	O96019	ACL6A	FALSE	0.148241	0.361232	0.475229	0	1	3	4	4	4	3	2	2	3	2
TBB6_HUMAN-0	TUBB6	Q9BUF5	TBB6	FALSE	0.148158	0.339591	0.455657	2	12	13	13	13	13	12	12	13	13	11
DYST_HUMAN-0	DST	Q03001	DYST	FALSE	0.148121	0.506885	0.614733	1	3	3	3	4	4	5	3	4	3	0
KTN1_HUMAN-0	KTN1	Q86UP2	KTN1	FALSE	0.14774	0.283323	0.398251	0	20	25	23	24	22	22	18	25	25	19
UBP5_HUMAN-0	USP5	P45974	UBP5	FALSE	0.147663	0.234601	0.346639	2	18	22	23	23	22	21	20	22	22	22
PAK1_HUMAN-0	PAK1	Q13153	PAK1	FALSE	0.147436	0.712435	0.793856	0	1	2	2	2	2	2	1	2	2	2
CSN6_HUMAN-0	COPS6	Q7L5N1	CSN6	FALSE	0.147426	0.230073	0.341318	0	9	9	9	10	9	10	8	10	9	8
RB11B_HUMAN-0	RAB11B	Q15907	RB11B	FALSE	0.146846	0.254419	0.366601	3	7	8	8	7	8	6	6	8	6	7
PTRD1_HUMAN-0	PTRHD1	Q6GMV3	PTRD1	FALSE	0.14652	0.3808	0.494173	1	3	4	3	4	2	5	3	4	5	4
PP2AA_HUMAN-0	PPP2CA	P67775	PP2AA	FALSE	0.146263	0.278944	0.394085	1	6	8	9	7	7	8	7	8	8	8
DHX9_HUMAN-0	DHX9	Q08211	DHX9	FALSE	0.145514	0.43041	0.542635	1	10	13	12	11	12	12	10	12	9	11
CH60_HUMAN-0	HSPD1	P10809	CH60	FALSE	0.145482	0.411439	0.523366	7	20	21	20	23	22	20	22	21	21	17
CCD25_HUMAN-0	CCDC25	Q86WR0	CCD25	FALSE	0.145467	0.305246	0.42278	0	3	3	3	3	3	3	3	3	3	3
UCHL5_HUMAN-0	UCHL5	Q9Y5K5	UCHL5	FALSE	0.14454	0.265556	0.379512	0	3	6	6	6	6	3	5	6	5	6
FA5_HUMAN-0	F5	P12259	FA5	FALSE	0.144166	0.411594	0.523366	4	8	7	7	7	7	7	6	7	7	7
FINC_HUMAN-0	FN1	P02751	FINC	FALSE	0.144165	0.289058	0.404708	82	140	137	143	137	135	139	134	143	139	142
ADML_HUMAN-0	ADM	P35318	ADML	FALSE	0.144146	0.540936	0.645205	0	5	3	4	4	2	4	3	4	3	4
LHPP_HUMAN-0	LHPP	Q9H008	LHPP	FALSE	0.144058	0.453912	0.565055	0	4	3	3	3	4	4	3	1	3	3
SCLY_HUMAN-0	SCLY	Q96I15	SCLY	FALSE	0.144045	0.335594	0.452342	0	3	3	3	3	3	3	3	3	2	2
MK01_HUMAN-0	MAPK1	P28482	MK01	FALSE	0.143961	0.376556	0.489737	2	12	13	12	12	13	11	11	11	11	11
UBXN4_HUMAN-0	UBXN4	Q92575	UBXN4	FALSE	0.143371	0.450226	0.561409	0	2	2	2	2	2	2	3	2	2	1
AIMP2_HUMAN-0	AIMP2	Q13155	AIMP2	FALSE	0.142662	0.209375	0.317111	2	5	6	6	6	6	6	5	6	6	6
GNPI2_HUMAN-0	GNPDA2	Q8TDQ7	GNPI2	FALSE	0.142458	0.371318	0.485267	0	3	3	3	3	3	2	3	2	3	3
EPHA5_HUMAN-0	EPHA5	P54756	EPHA5	TRUE	0.142345	0.75892	0.830971	0	2	2	2	2	2	1	1	1	1	0
PSMD6_HUMAN-0	PSMD6	Q15008	PSMD6	FALSE	0.142216	0.174575	0.277448	0	12	13	14	14	12	13	13	14	13	12
RIPL1_HUMAN-0	RILPL1	Q5EBL4	RIPL1	FALSE	0.14174	0.34737	0.464204	0	2	3	4	5	4	5	4	4	5	3
KAP1_HUMAN-0	PRKAR1B	P31321	KAP1	FALSE	0.140846	0.474935	0.585083	0	2	2	2	2	2	2	1	1	2	2
IF2G_HUMAN-0	EIF2S3	P41091	IF2G	FALSE	0.140679	0.244912	0.357575	0	12	13	12	13	13	12	11	13	13	11
RFA3_HUMAN-0	RPA3	P35244	RFA3	FALSE	0.140314	0.403407	0.514721	0	2	3	3	3	3	2	2	3	2	2
LZTL1_HUMAN-0	LZTFL1	Q9NQ48	LZTL1	FALSE	0.139743	0.547928	0.651971	0	2	3	3	3	3	3	2	3	3	3
SCYL2_HUMAN-0	SCYL2	Q6P3W7	SCYL2	FALSE	0.139696	0.512529	0.619044	0	1	1	2	2	1	1	1	2	1	2
HNRPQ_HUMAN-0	SYNCRIP	O60506	HNRPQ	FALSE	0.139687	0.245018	0.357575	1	14	15	16	17	17	15	14	17	15	14
EI2BA_HUMAN-0	EIF2B1	Q14232	EI2BA	FALSE	0.13951	0.26422	0.378203	1	5	5	5	5	5	5	5	5	5	5
ARI1_HUMAN-0	ARIH1	Q9Y4X5	ARI1	FALSE	0.13839	0.411533	0.523366	0	1	2	3	2	2	2	1	3	3	0
ITA5_HUMAN-0	ITGA5	P08648	ITA5	FALSE	0.138335	0.437581	0.549805	1	13	14	15	14	15	15	12	16	13	13
SEM4B_HUMAN-0	SEMA4B	Q9NPR2	SEM4B	FALSE	0.137632	0.530675	0.636295	0	12	13	12	12	13	11	7	13	8	11
LYPA1_HUMAN-0	LYPLA1	O75608	LYPA1	FALSE	0.137483	0.450021	0.561409	0	2	2	2	2	2	2	2	2	2	2
ARLY_HUMAN-0	ASL	P04424	ARLY	FALSE	0.137337	0.308411	0.425772	0	8	8	8	8	9	8	8	8	8	8
GSTP1_HUMAN-0	GSTP1	P09211	GSTP1	FALSE	0.137314	0.185612	0.290779	6	10	11	11	12	10	11	11	12	11	11
PXL2B_HUMAN-0	PRXL2B	Q8TBF2	PXL2B	FALSE	0.13668	0.278377	0.393659	0	3	3	3	3	3	3	3	3	3	2
COPB_HUMAN-0	COPB1	P53618	COPB	FALSE	0.13663	0.240435	0.353146	2	29	28	30	30	31	31	30	29	30	28
SMAD4_HUMAN-0	SMAD4	Q13485	SMAD4	FALSE	0.136388	0.512089	0.619018	0	3	3	3	3	3	0	2	2	2	2
IMB1_HUMAN-0	KPNB1	Q14974	IMB1	FALSE	0.135819	0.215696	0.32422	10	27	27	29	29	26	27	27	29	27	26
AL1B1_HUMAN-0	ALDH1B1	P30837	AL1B1	FALSE	0.135428	0.469092	0.579329	0	0	1	2	2	1	1	2	2	3	1
MANEA_HUMAN-0	MANEA	Q5SRI9	MANEA	FALSE	0.13523	0.389804	0.502338	0	2	2	2	2	2	2	2	2	0	2
GSH1_HUMAN-0	GCLC	P48506	GSH1	FALSE	0.13457	0.463859	0.575262	0	12	14	14	16	13	16	11	14	16	13
RL13_HUMAN-0	RPL13	P26373	RL13	FALSE	0.134335	0.571401	0.67261	0	2	3	1	3	3	3	2	2	2	2
JUPI2_HUMAN-0	JPT2	Q9H910	JUPI2	FALSE	0.134316	0.508067	0.615914	0	3	3	3	4	4	3	4	3	4	3
RL30_HUMAN-0	RPL30	P62888	RL30	FALSE	0.13395	0.381281	0.494364	0	2	4	4	4	3	4	2	3	3	4
FABP5_HUMAN-0	FABP5	Q01469	FABP5	FALSE	0.133917	0.326301	0.443447	3	6	7	7	7	7	6	6	7	6	6
CO7_HUMAN-0	C7	P10643	CO7	FALSE	0.133295	0.643223	0.736674	1	2	2	2	2	1	2	2	1	2	2
STXB3_HUMAN-0	STXBP3	O00186	STXB3	FALSE	0.132628	0.468752	0.57915	0	3	4	4	4	4	4	3	4	4	2
PREP_HUMAN-0	PITRM1	Q5JRX3	PREP	FALSE	0.132149	0.475654	0.585481	0	9	14	12	13	13	10	14	14	12	10
HNRPD_HUMAN-0	HNRNPD	Q14103	HNRPD	FALSE	0.131025	0.375459	0.488955	2	15	16	16	16	15	16	15	16	15	16
ACYP1_HUMAN-0	ACYP1	P07311	ACYP1	FALSE	0.130139	0.471458	0.581282	0	2	2	2	2	2	1	1	2	2	2
TERA_HUMAN-0	VCP	P55072	TERA	FALSE	0.129843	0.266052	0.380037	11	40	42	40	42	42	39	38	41	39	39
NUDC_HUMAN-0	NUDC	Q9Y266	NUDC	FALSE	0.129768	0.266868	0.380837	1	15	15	14	15	15	15	14	14	15	15
CTHR1_HUMAN-0	CTHRC1	Q96CG8	CTHR1	FALSE	0.129397	0.685974	0.770162	2	5	6	6	5	6	5	6	6	6	5
DEOC_HUMAN-0	DERA	Q9Y315	DEOC	FALSE	0.128069	0.287367	0.403102	0	3	4	4	4	3	4	4	4	4	4
RBGP1_HUMAN-0	RABGAP1	Q9Y3P9	RBGP1	FALSE	0.126803	0.370922	0.484963	0	1	3	2	2	3	3	2	2	2	3
VP26A_HUMAN-0	VPS26A	O75436	VP26A	FALSE	0.126535	0.302304	0.419	0	12	13	13	11	11	12	9	11	11	12
SNX3_HUMAN-0	SNX3	O60493	SNX3	FALSE	0.12642	0.3916	0.503995	0	5	5	4	5	5	5	4	5	5	4
DDX1_HUMAN-0	DDX1	Q92499	DDX1	FALSE	0.126242	0.335884	0.452361	0	12	11	12	11	12	13	13	14	13	12
EMAL4_HUMAN-0	EML4	Q9HC35	EMAL4	FALSE	0.125856	0.30921	0.426095	0	7	10	8	9	9	9	8	8	7	7
PRRC1_HUMAN-0	PRRC1	Q96M27	PRRC1	FALSE	0.125661	0.465794	0.576007	1	2	2	2	2	2	2	1	2	2	2
UPAR_HUMAN-0	PLAUR	Q03405	UPAR	FALSE	0.124661	0.270739	0.385063	2	7	7	8	7	8	8	8	9	8	7
ARP10_HUMAN-0	ACTR10	Q9NZ32	ARP10	FALSE	0.124294	0.388151	0.500861	0	3	3	2	3	3	3	3	3	2	3
TCPZ_HUMAN-0	CCT6A	P40227	TCPZ	FALSE	0.123818	0.35834	0.473104	3	15	15	14	14	14	15	14	15	15	14
GFPT2_HUMAN-0	GFPT2	O94808	GFPT2	FALSE	0.123741	0.339538	0.455657	0	2	2	2	2	2	2	3	3	2	3
PCKGM_HUMAN-0	PCK2	Q16822	PCKGM	FALSE	0.123488	0.571679	0.67267	0	2	2	2	2	2	2	2	2	2	2
HSP74_HUMAN-0	HSPA4	P34932	HSP74	FALSE	0.123463	0.288802	0.404541	5	37	42	44	42	42	44	44	44	44	43
MCM3_HUMAN-0	MCM3	P25205	MCM3	FALSE	0.122973	0.601778	0.69893	0	2	2	3	2	2	2	3	2	2	3
RTCB_HUMAN-0	RTCB	Q9Y3I0	RTCB	FALSE	0.122687	0.325455	0.4425	0	9	10	9	9	8	8	8	8	9	7
TENS3_HUMAN-0	TNS3	Q68CZ2	TENS3	FALSE	0.121571	0.41936	0.531199	0	4	4	4	3	4	4	4	3	4	3
DENR_HUMAN-0	DENR	O43583	DENR	FALSE	0.120246	0.499001	0.607908	0	3	4	4	4	4	4	4	4	4	4
CPXM1_HUMAN-0	CPXM1	Q96SM3	CPXM1	FALSE	0.120197	0.739218	0.815727	0	9	12	13	12	10	13	12	13	11	10
C1TC_HUMAN-0	MTHFD1	P11586	C1TC	FALSE	0.119799	0.359429	0.474119	0	12	12	11	12	10	12	12	12	14	12
PLBL2_HUMAN-0	PLBD2	Q8NHP8	PLBL2	FALSE	0.119414	0.489375	0.597914	2	15	16	16	16	15	15	15	16	15	15
VATD_HUMAN-0	ATP6V1D	Q9Y5K8	VATD	FALSE	0.11935	0.502985	0.611003	0	4	4	4	4	4	4	4	4	3	4
TNR19_HUMAN-0	TNFRSF19	Q9NS68	TNR19	FALSE	0.118868	0.448972	0.560553	0	3	4	3	4	3	4	4	4	4	4
DDR2_HUMAN-0	DDR2	Q16832	DDR2	FALSE	0.118567	0.427629	0.539818	0	9	10	10	10	10	8	6	11	9	6
HGFL_HUMAN-0	MST1	P26927	HGFL	FALSE	0.118217	0.611329	0.707915	3	3	5	4	5	5	6	5	5	5	5
ITIH2_HUMAN-0	ITIH2	P19823	ITIH2	FALSE	0.117934	0.527589	0.633619	8	13	14	14	14	14	14	14	15	14	14
SYSC_HUMAN-0	SARS1	P49591	SYSC	FALSE	0.117677	0.365043	0.478968	0	10	13	13	13	13	12	11	12	11	11
GBRAP_HUMAN-0	GABARAP	O95166	GBRAP	FALSE	0.117246	0.48446	0.5941	1	3	3	2	3	3	3	3	3	3	3
CA198_HUMAN-0	C1orf198	Q9H425	CA198	FALSE	0.11683	0.759908	0.831745	0	3	3	2	4	1	1	3	1	2	0
GDE_HUMAN-0	AGL	P35573	GDE	FALSE	0.116796	0.364209	0.478085	0	6	7	8	7	7	7	8	8	7	7
COASY_HUMAN-0	COASY	Q13057	COASY	FALSE	0.116661	0.585516	0.685414	0	2	2	2	2	2	2	1	2	2	2
CO5_HUMAN-0	C5	P01031	CO5	FALSE	0.116406	0.499222	0.607927	0	6	6	6	5	5	5	5	6	6	5
RUVB2_HUMAN-0	RUVBL2	Q9Y230	RUVB2	FALSE	0.116401	0.312739	0.429148	0	9	13	13	11	12	12	8	13	12	10
IF16_HUMAN-0	IFI16	Q16666	IF16	FALSE	0.115126	0.421965	0.533804	0	3	4	5	4	1	3	3	3	3	4
RS12_HUMAN-0	RPS12	P25398	RS12	FALSE	0.114531	0.483058	0.592626	3	5	6	5	6	5	6	5	5	6	5
TCPD_HUMAN-0	CCT4	P50991	TCPD	FALSE	0.114359	0.447297	0.559404	3	14	14	16	17	14	15	15	15	14	15
NEUS_HUMAN-0	SERPINI1	Q99574	NEUS	FALSE	0.114209	0.53282	0.63835	2	9	11	11	12	12	11	10	11	12	9
AP1M1_HUMAN-0	AP1M1	Q9BXS5	AP1M1	FALSE	0.11417	0.445748	0.557703	0	8	9	9	9	9	9	9	9	9	9
HGS_HUMAN-0	HGS	O14964	HGS	FALSE	0.113759	0.384994	0.498307	1	9	9	10	11	11	10	10	10	11	8
NRP1_HUMAN-0	NRP1	O14786	NRP1	FALSE	0.113513	0.256104	0.36867	13	31	32	33	31	33	33	29	33	32	33
SRPX2_HUMAN-0	SRPX2	O60687	SRPX2	FALSE	0.112642	0.482642	0.59236	4	17	19	18	17	15	17	16	18	18	16
PDIA6_HUMAN-0	PDIA6	Q15084	PDIA6	FALSE	0.112638	0.347648	0.46429	7	13	14	15	15	14	14	14	16	15	14
FAK2_HUMAN-0	PTK2B	Q14289	FAK2	FALSE	0.112621	0.560884	0.663921	0	1	2	2	2	2	2	1	2	2	1
SYRC_HUMAN-0	RARS1	P54136	SYRC	FALSE	0.112064	0.315939	0.432538	2	18	21	21	22	21	22	21	22	22	21
ANO5_HUMAN-0	ANO5	Q75V66	ANO5	FALSE	0.111895	0.620567	0.715147	1	2	1	2	2	2	2	2	2	2	2
PPIL1_HUMAN-0	PPIL1	Q9Y3C6	PPIL1	FALSE	0.111276	0.502905	0.611003	0	1	2	2	2	2	2	2	2	2	2
CAPG_HUMAN-0	CAPG	P40121	CAPG	FALSE	0.111147	0.387945	0.500814	0	7	9	10	8	9	9	8	10	9	10
UB2V1_HUMAN-0	UBE2V1	Q13404	UB2V1	FALSE	0.110854	0.477286	0.587002	1	5	6	6	5	5	5	4	6	6	5
C1GLC_HUMAN-0	C1GALT1C1	Q96EU7	C1GLC	FALSE	0.110515	0.521438	0.627249	1	10	10	10	9	10	10	9	10	10	11
DFFA_HUMAN-0	DFFA	O00273	DFFA	FALSE	0.11015	0.510335	0.617654	0	5	4	5	6	6	6	5	5	6	6
SC31A_HUMAN-0	SEC31A	O94979	SC31A	FALSE	0.109981	0.387712	0.500731	1	20	23	22	23	24	23	21	24	25	23
CAP1_HUMAN-0	CAP1	Q01518	CAP1	FALSE	0.109423	0.374183	0.488356	9	22	25	25	25	26	24	23	24	25	25
IF4A1_HUMAN-0	EIF4A1	P60842	IF4A1	FALSE	0.109125	0.324549	0.441673	5	17	19	18	19	19	20	19	20	20	18
EF2_HUMAN-0	EEF2	P13639	EF2	FALSE	0.106518	0.297459	0.413346	19	42	44	45	44	43	42	42	45	44	41
CAP2_HUMAN-0	CAP2	P40123	CAP2	FALSE	0.106353	0.582607	0.683088	3	13	13	12	12	12	12	11	13	12	13
CSN2_HUMAN-0	COPS2	P61201	CSN2	FALSE	0.106141	0.324262	0.441485	0	9	13	13	13	13	13	10	12	13	11
CSN7B_HUMAN-0	COPS7B	Q9H9Q2	CSN7B	FALSE	0.105194	0.435993	0.548568	0	2	3	3	3	3	3	3	3	3	3
LIMA1_HUMAN-0	LIMA1	Q9UHB6	LIMA1	FALSE	0.104592	0.421371	0.533281	0	9	14	14	14	14	14	12	13	14	12
G3P_HUMAN-0	GAPDH	P04406	G3P	FALSE	0.104083	0.538812	0.643449	8	15	15	16	15	15	16	15	16	15	15
USP9X_HUMAN-0	USP9X	Q93008	USP9X	FALSE	0.103524	0.398372	0.511158	1	6	7	5	7	7	6	6	6	7	7
CAPZB_HUMAN-0	CAPZB	P47756	CAPZB	FALSE	0.103389	0.318198	0.435027	4	14	15	17	15	12	15	13	17	15	14
AP2A1_HUMAN-0	AP2A1	O95782	AP2A1	FALSE	0.103024	0.413848	0.52578	5	27	31	29	31	30	28	29	29	30	28
TMOD3_HUMAN-0	TMOD3	Q9NYL9	TMOD3	FALSE	0.101736	0.565111	0.667061	0	6	7	8	7	7	5	6	8	7	7
AAPK1_HUMAN-0	PRKAA1	Q13131	AAPK1	FALSE	0.101585	0.591263	0.689419	0	1	1	2	2	2	1	1	2	2	1
SHSA5_HUMAN-0	SHISA5	Q8N114	SHSA5	FALSE	0.101404	0.601243	0.698857	0	2	2	2	2	2	2	2	2	2	2
FBLN4_HUMAN-0	EFEMP2	O95967	FBLN4	FALSE	0.101329	0.496458	0.605307	5	17	19	19	16	18	17	17	18	17	16
BMP2_HUMAN-0	BMP2	P12643	BMP2	FALSE	0.100314	0.614592	0.709919	0	3	3	3	3	3	4	3	3	3	3
CYTN_HUMAN-0	CST1	P01037	CYTN	FALSE	0.100271	0.832954	0.883003	1	8	8	7	8	8	8	8	8	8	8
QNG1_HUMAN-0	QNG1	Q5T6V5	QNG1	FALSE	0.100233	0.45997	0.571396	0	2	3	3	3	4	3	2	4	3	3
DHE3_HUMAN-0	GLUD1	P00367	DHE3	FALSE	0.100167	0.535045	0.640413	0	13	15	15	12	12	11	13	12	12	11
HNRPU_HUMAN-0	HNRNPU	Q00839	HNRPU	FALSE	0.100131	0.559398	0.663241	2	8	11	11	10	9	10	10	10	9	8
ERP29_HUMAN-0	ERP29	P30040	ERP29	FALSE	0.0997007	0.597933	0.695555	0	8	9	9	10	10	9	9	9	9	9
PLIN3_HUMAN-0	PLIN3	O60664	PLIN3	FALSE	0.0990319	0.486489	0.595602	3	13	16	17	14	14	17	15	18	17	17
TXD12_HUMAN-0	TXNDC12	O95881	TXD12	FALSE	0.0988549	0.49617	0.605205	0	4	3	3	4	3	3	3	3	3	3
FLOT1_HUMAN-0	FLOT1	O75955	FLOT1	FALSE	0.0987604	0.620033	0.71481	0	4	4	4	3	3	4	1	4	3	2
PUR2_HUMAN-0	GART	P22102	PUR2	FALSE	0.0986653	0.412859	0.524748	3	17	20	19	20	20	19	18	20	21	18
AGRD1_HUMAN-0	ADGRD1	Q6QNK2	AGRD1	FALSE	0.0984228	0.817993	0.872222	0	2	1	0	0	2	2	2	2	0	1
GNS_HUMAN-0	GNS	P15586	GNS	FALSE	0.0984059	0.55246	0.656835	8	15	17	17	16	16	15	14	16	15	14
AN13A_HUMAN-0	ANKRD13A	Q8IZ07	AN13A	FALSE	0.0981164	0.514237	0.619844	0	9	8	9	8	9	9	6	10	9	9
VPS35_HUMAN-0	VPS35	Q96QK1	VPS35	FALSE	0.0981136	0.393008	0.505588	3	24	24	23	24	25	21	21	22	22	23
RAN_HUMAN-0	RAN	P62826	RAN	FALSE	0.0974172	0.499771	0.608346	0	5	6	6	6	6	5	5	6	5	5
TEAD1_HUMAN-0	TEAD1	P28347	TEAD1	FALSE	0.0962401	0.470071	0.580055	0	3	3	2	3	3	2	3	3	3	1
REEP5_HUMAN-0	REEP5	Q00765	REEP5	FALSE	0.095751	0.586325	0.685912	0	4	4	4	4	4	4	4	4	4	4
GNAI2_HUMAN-0	GNAI2	P04899	GNAI2	FALSE	0.0951176	0.497976	0.606908	2	12	13	14	14	13	13	13	14	12	12
P4HA1_HUMAN-0	P4HA1	P13674	P4HA1	FALSE	0.0950528	0.505486	0.613287	1	21	20	20	18	19	20	20	20	21	19
KAPCA_HUMAN-0	PRKACA	P17612	KAPCA	FALSE	0.0947277	0.374341	0.488356	1	6	6	6	7	8	7	5	6	7	6
S10AD_HUMAN-0	S100A13	Q99584	S10AD	FALSE	0.0944743	0.614064	0.709862	0	3	3	3	3	3	3	3	3	3	3
ARRB1_HUMAN-0	ARRB1	P49407	ARRB1	FALSE	0.093306	0.727642	0.806254	0	2	2	2	2	2	2	2	2	1	2
DKK3_HUMAN-0	DKK3	Q9UBP4	DKK3	FALSE	0.0926225	0.481093	0.591162	10	17	17	17	17	17	17	17	17	16	17
RPAB1_HUMAN-0	POLR2E	P19388	RPAB1	FALSE	0.0918986	0.562395	0.664856	0	2	2	2	2	2	1	1	2	2	0
CBPD_HUMAN-0	CPD	O75976	CBPD	FALSE	0.0918521	0.594944	0.692621	0	7	8	8	7	7	7	6	8	6	5
KINH_HUMAN-0	KIF5B	P33176	KINH	FALSE	0.0904532	0.435127	0.548096	1	28	31	32	33	33	32	28	35	34	33
SHBG_HUMAN-0	SHBG	P04278	SHBG	FALSE	0.0895393	0.522108	0.627801	3	6	6	6	5	6	4	5	6	6	6
CYBP_HUMAN-0	CACYBP	Q9HB71	CYBP	FALSE	0.0889351	0.50547	0.613287	0	10	12	10	11	10	10	9	10	11	11
MANF_HUMAN-0	MANF	P55145	MANF	FALSE	0.0886771	0.681558	0.766074	1	7	8	7	8	8	9	7	8	9	8
LAMP1_HUMAN-0	LAMP1	P11279	LAMP1	FALSE	0.0886136	0.617027	0.712453	2	4	4	3	3	4	4	4	3	4	4
IFT27_HUMAN-0	IFT27	Q9BW83	IFT27	FALSE	0.0884744	0.680915	0.765642	0	2	2	2	2	2	2	2	2	2	2
RRAS_HUMAN-0	RRAS	P10301	RRAS	FALSE	0.0882953	0.53519	0.640413	0	5	5	5	4	5	3	5	5	4	3
STMN1_HUMAN-0	STMN1	P16949	STMN1	FALSE	0.0879807	0.555617	0.659795	1	14	15	16	15	15	15	15	17	16	13
NUCB2_HUMAN-0	NUCB2	P80303	NUCB2	FALSE	0.087943	0.57497	0.675738	1	20	20	19	18	17	20	21	21	22	16
MCA3_HUMAN-0	EEF1E1	O43324	MCA3	FALSE	0.0870048	0.589624	0.688049	0	3	3	3	3	2	2	1	1	2	3
SNX27_HUMAN-0	SNX27	Q96L92	SNX27	FALSE	0.086749	0.617779	0.712611	0	2	3	3	3	4	3	4	3	3	4
AP2M1_HUMAN-0	AP2M1	Q96CW1	AP2M1	FALSE	0.0863754	0.513059	0.619079	0	4	8	7	7	7	7	4	6	7	4
CO9_HUMAN-0	C9	P02748	CO9	FALSE	0.086305	0.78867	0.851902	0	1	2	3	3	1	1	1	2	1	1
TCPH_HUMAN-0	CCT7	Q99832	TCPH	FALSE	0.0858873	0.486238	0.595542	4	13	17	17	18	18	18	14	18	18	17
RPN2_HUMAN-0	RPN2	P04844	RPN2	FALSE	0.0856529	0.592473	0.690287	0	8	8	7	8	7	6	5	6	6	4
UBR4_HUMAN-0	UBR4	Q5T4S7	UBR4	FALSE	0.0847033	0.50176	0.610265	1	13	16	17	17	13	13	13	16	16	14
ACAP2_HUMAN-0	ACAP2	Q15057	ACAP2	FALSE	0.0846524	0.689099	0.773085	0	3	2	2	3	3	2	2	1	3	4
ASM_HUMAN-0	SMPD1	P17405	ASM	FALSE	0.0845872	0.56257	0.664856	6	12	14	14	13	14	11	11	12	12	11
BIEA_HUMAN-0	BLVRA	P53004	BIEA	FALSE	0.0844533	0.531148	0.636604	2	9	8	10	10	9	10	11	10	11	11
S10AA_HUMAN-0	S100A10	P60903	S10AA	FALSE	0.0844428	0.727505	0.806254	0	2	2	2	2	2	2	2	2	2	2
TCPQ_HUMAN-0	CCT8	P50990	TCPQ	FALSE	0.0840736	0.543277	0.647216	1	24	28	26	27	26	27	25	26	27	25
CE170_HUMAN-0	CEP170	Q5SW79	CE170	FALSE	0.0840463	0.647189	0.740358	0	1	2	3	6	3	5	4	3	4	4
SNX5_HUMAN-0	SNX5	Q9Y5X3	SNX5	FALSE	0.0838051	0.715433	0.795403	0	2	2	2	2	2	1	1	2	1	2
PLSI_HUMAN-0	PLS1	Q14651	PLSI	FALSE	0.0835127	0.818898	0.872477	0	2	2	2	2	1	1	2	1	1	2
TF_HUMAN-0	F3	P13726	TF	FALSE	0.0833322	0.668308	0.756633	1	6	7	7	7	6	7	5	7	6	5
PP2BC_HUMAN-0	PPP3CC	P48454	PP2BC	TRUE	0.0820834	0.70521	0.787616	0	0	1	0	1	0	2	2	1	1	2
LKHA4_HUMAN-0	LTA4H	P09960	LKHA4	FALSE	0.0812798	0.5598	0.663241	1	22	23	23	24	23	22	20	23	23	21
EIF3G_HUMAN-0	EIF3G	O75821	EIF3G	FALSE	0.0803465	0.513137	0.619079	0	8	8	8	10	8	10	9	9	10	10
S14L2_HUMAN-0	SEC14L2	O76054	S14L2	FALSE	0.0799533	0.587663	0.686572	0	1	2	2	2	2	3	1	3	3	3
ACY1_HUMAN-0	ACY1	Q03154	ACY1	FALSE	0.0796746	0.514082	0.619844	0	6	5	5	5	5	4	4	5	4	5
NCK1_HUMAN-0	NCK1	P16333	NCK1	FALSE	0.0795704	0.740625	0.816671	0	1	2	2	2	2	2	1	2	2	2
LA_HUMAN-0	SSB	P05455	LA	FALSE	0.0790715	0.611663	0.707915	1	14	16	16	11	15	14	14	14	14	16
ABRX2_HUMAN-0	ABRAXAS2	Q15018	ABRX2	FALSE	0.078255	0.738776	0.815543	0	2	2	2	1	1	1	1	2	2	1
AATC_HUMAN-0	GOT1	P17174	AATC	FALSE	0.0773262	0.584385	0.684361	4	13	14	14	15	15	13	12	13	14	15
ILK_HUMAN-0	ILK	Q13418	ILK	FALSE	0.0770253	0.559471	0.663241	0	5	6	6	7	7	7	4	6	7	6
TNR12_HUMAN-0	TNFRSF12A	Q9NP84	TNR12	FALSE	0.0765765	0.708846	0.791047	0	2	2	2	2	2	3	2	3	2	2
ANM5_HUMAN-0	PRMT5	O14744	ANM5	FALSE	0.0762556	0.551934	0.656474	0	3	4	4	4	4	5	5	5	5	5
TIMP3_HUMAN-0	TIMP3	P35625	TIMP3	FALSE	0.0757039	0.806707	0.86736	0	4	4	4	4	2	4	3	4	2	3
1433F_HUMAN-0	YWHAH	Q04917	1433F	FALSE	0.0755531	0.527956	0.633619	1	10	10	10	10	11	11	10	10	10	10
PSB6_HUMAN-0	PSMB6	P28072	PSB6	FALSE	0.0752306	0.671347	0.758336	3	3	3	5	4	4	4	3	5	5	5
AGRL1_HUMAN-0	ADGRL1	O94910	AGRL1	FALSE	0.07427	0.741259	0.816967	0	3	3	3	3	3	1	2	3	2	3
ICAM5_HUMAN-0	ICAM5	Q9UMF0	ICAM5	FALSE	0.0740086	0.577883	0.678571	0	7	6	7	6	5	6	4	8	6	6
IGHG2_HUMAN-0	IGHG2	P01859	IGHG2	FALSE	0.0733489	0.586697	0.685985	6	7	7	7	7	7	7	7	7	7	7
NIT2_HUMAN-0	NIT2	Q9NQR4	NIT2	FALSE	0.0733286	0.58163	0.682482	3	12	13	13	13	13	12	10	13	12	12
ALDOB_HUMAN-0	ALDOB	P05062	ALDOB	FALSE	0.0731778	0.625824	0.719807	2	3	3	2	3	2	2	3	3	2	3
EWS_HUMAN-0	EWSR1	Q01844	EWS	FALSE	0.0729579	0.750989	0.82503	0	3	2	2	2	2	1	1	2	2	2
POTEF_HUMAN-0	POTEF	A5A3E0	POTEF	FALSE	0.0725861	0.763184	0.833792	0	1	2	2	1	1	2	0	2	1	0
TSNAX_HUMAN-0	TSNAX	Q99598	TSNAX	FALSE	0.0724258	0.568233	0.669413	2	6	5	7	8	7	7	7	7	7	7
CAZA2_HUMAN-0	CAPZA2	P47755	CAZA2	FALSE	0.0722249	0.676114	0.761978	1	8	7	6	7	7	7	7	8	8	7
TRAP1_HUMAN-0	TRAP1	Q12931	TRAP1	FALSE	0.0721125	0.763072	0.833792	1	3	4	3	3	4	2	4	2	5	4
PRS10_HUMAN-0	PSMC6	P62333	PRS10	FALSE	0.071623	0.559954	0.663241	0	6	7	6	7	5	7	7	8	8	7
NT5C_HUMAN-0	NT5C	Q8TCD5	NT5C	FALSE	0.0716028	0.593049	0.690686	0	5	6	7	6	5	5	5	7	5	5
SAP3_HUMAN-0	GM2A	P17900	SAP3	FALSE	0.0713551	0.521007	0.626999	6	6	5	6	7	6	7	7	6	7	5
ACTG_HUMAN-0	ACTG1	P63261	ACTG	FALSE	0.070176	0.510193	0.617654	26	32	32	31	32	30	31	31	30	31	29
MTNA_HUMAN-0	MRI1	Q9BV20	MTNA	FALSE	0.0699542	0.83018	0.881127	0	3	3	4	4	4	4	3	4	4	4
PTPA_HUMAN-0	PTPA	Q15257	PTPA	FALSE	0.0696617	0.557683	0.661719	1	9	9	9	10	10	10	10	10	10	11
MYPT1_HUMAN-0	PPP1R12A	O14974	MYPT1	FALSE	0.0681312	0.628729	0.721748	0	14	18	17	18	15	17	18	17	19	15
RAB21_HUMAN-0	RAB21	Q9UL25	RAB21	FALSE	0.0678995	0.662922	0.752719	0	0	1	2	2	2	2	2	2	2	1
NAA16_HUMAN-0	NAA16	Q6N069	NAA16	FALSE	0.0678266	0.535923	0.640773	0	3	3	3	3	3	3	3	3	2	2
NP1L1_HUMAN-0	NAP1L1	P55209	NP1L1	FALSE	0.0672214	0.62737	0.720619	1	8	8	8	8	8	8	8	8	8	7
CARM1_HUMAN-0	CARM1	Q86X55	CARM1	FALSE	0.0671144	0.657299	0.747224	2	7	9	8	9	8	8	6	8	9	9
IL6RB_HUMAN-0	IL6ST	P40189	IL6RB	FALSE	0.0669095	0.675488	0.761562	1	13	14	13	10	13	13	11	14	13	12
ITPA_HUMAN-0	ITPA	Q9BY32	ITPA	FALSE	0.0662676	0.605608	0.702695	0	3	3	3	3	1	3	3	3	3	1
PCBP2_HUMAN-0	PCBP2	Q15366	PCBP2	FALSE	0.0658771	0.611469	0.707915	0	7	7	8	7	8	7	7	7	8	8
CNBP_HUMAN-0	CNBP	P62633	CNBP	FALSE	0.0657724	0.539283	0.64362	0	10	9	10	10	10	10	10	10	9	10
MARE2_HUMAN-0	MAPRE2	Q15555	MARE2	FALSE	0.0651438	0.614535	0.709919	0	2	2	1	2	2	2	2	2	2	2
P85B_HUMAN-0	PIK3R2	O00459	P85B	FALSE	0.0644113	0.720318	0.799035	0	1	2	1	2	2	1	2	2	1	1
NEK9_HUMAN-0	NEK9	Q8TD19	NEK9	FALSE	0.0635941	0.654775	0.745583	0	2	2	3	3	3	3	3	4	4	3
QOR_HUMAN-0	CRYZ	Q08257	QOR	FALSE	0.0628916	0.627502	0.720619	1	8	8	11	7	10	9	6	8	7	9
TADBP_HUMAN-0	TARDBP	Q13148	TADBP	FALSE	0.0625807	0.73544	0.813071	0	2	3	3	3	3	3	1	3	4	3
ACON_HUMAN-0	ACO2	Q99798	ACON	FALSE	0.0623212	0.669368	0.756745	2	13	18	18	17	17	14	14	16	17	17
MA7D1_HUMAN-0	MAP7D1	Q3KQU3	MA7D1	FALSE	0.0617907	0.798546	0.859899	0	4	6	4	6	6	5	5	5	6	4
PPID_HUMAN-0	PPID	Q08752	PPID	FALSE	0.0609704	0.833413	0.883173	0	1	1	2	1	2	1	1	1	2	1
DUT_HUMAN-0	DUT	P33316	DUT	FALSE	0.0608741	0.713389	0.79462	0	5	5	5	5	5	5	5	5	5	5
SBDS_HUMAN-0	SBDS	Q9Y3A5	SBDS	FALSE	0.0607834	0.677992	0.763224	0	4	4	5	4	5	5	4	4	4	4
RAP1A_HUMAN-0	RAP1A	P62834	RAP1A	FALSE	0.0604654	0.614	0.709862	1	6	5	6	5	6	6	6	6	5	5
DAZP1_HUMAN-0	DAZAP1	Q96EP5	DAZP1	FALSE	0.0596306	0.578067	0.678571	0	5	5	5	5	4	5	5	5	5	5
KISS1_HUMAN-0	KISS1	Q15726	KISS1	FALSE	0.0585442	0.93188	0.958011	0	0	1	2	2	2	1	2	1	2	2
EPN1_HUMAN-0	EPN1	Q9Y6I3	EPN1	FALSE	0.0581581	0.681825	0.766084	0	3	2	2	3	2	3	3	2	3	2
GSTM4_HUMAN-0	GSTM4	Q03013	GSTM4	FALSE	0.0571834	0.926997	0.954698	0	1	4	5	3	3	3	4	4	1	0
UAP1L_HUMAN-0	UAP1L1	Q3KQV9	UAP1L	FALSE	0.0554769	0.842266	0.890326	0	2	2	2	2	2	2	2	2	2	2
ANXA2_HUMAN-0	ANXA2	P07355	ANXA2	FALSE	0.0553386	0.738032	0.815025	14	24	25	26	25	26	27	27	27	26	22
FKBP2_HUMAN-0	FKBP2	P26885	FKBP2	FALSE	0.0544124	0.690015	0.773819	2	7	9	8	9	9	9	6	8	9	8
RAB5C_HUMAN-0	RAB5C	P51148	RAB5C	FALSE	0.0530377	0.649632	0.741435	1	6	7	7	7	7	6	5	6	7	6
IF2P_HUMAN-0	EIF5B	O60841	IF2P	FALSE	0.0529911	0.810618	0.867955	0	2	3	3	3	3	2	3	3	2	1
VPS4B_HUMAN-0	VPS4B	O75351	VPS4B	FALSE	0.0521428	0.717976	0.797333	1	5	5	5	4	5	4	3	5	5	5
AGM1_HUMAN-0	PGM3	O95394	AGM1	FALSE	0.0517969	0.660202	0.750034	2	21	19	21	21	19	23	21	22	22	21
PSA4_HUMAN-0	PSMA4	P25789	PSA4	FALSE	0.051747	0.676906	0.762291	3	6	6	7	7	7	7	7	8	8	7
ABHEB_HUMAN-0	ABHD14B	Q96IU4	ABHEB	FALSE	0.0515345	0.764237	0.834327	0	4	6	7	6	7	7	6	7	7	7
LSM2_HUMAN-0	LSM2	Q9Y333	LSM2	FALSE	0.0513941	0.80813	0.867548	0	4	4	4	4	4	4	4	4	4	4
SCAF4_HUMAN-0	SCAF4	O95104	SCAF4	FALSE	0.0505078	0.737075	0.814272	0	2	2	3	2	3	2	3	3	2	2
YTHD2_HUMAN-0	YTHDF2	Q9Y5A9	YTHD2	FALSE	0.0504031	0.706798	0.789058	0	3	4	4	4	4	4	4	4	3	4
GL8D1_HUMAN-0	GLT8D1	Q68CQ7	GL8D1	FALSE	0.0496949	0.830938	0.881181	0	3	3	3	3	2	3	3	3	3	3
GLYM_HUMAN-0	SHMT2	P34897	GLYM	FALSE	0.0496482	0.776501	0.842441	0	6	6	6	5	6	6	5	6	3	3
TPP2_HUMAN-0	TPP2	P29144	TPP2	FALSE	0.0494355	0.676494	0.762117	0	22	22	23	24	24	23	21	22	24	23
CKAP4_HUMAN-0	CKAP4	Q07065	CKAP4	FALSE	0.0493838	0.717509	0.797113	1	9	13	12	12	13	12	10	12	11	12
AAMDC_HUMAN-0	AAMDC	Q9H7C9	AAMDC	FALSE	0.0492844	0.823767	0.876574	0	2	2	2	2	2	2	1	2	2	2
IF5_HUMAN-0	EIF5	P55010	IF5	FALSE	0.0489226	0.741445	0.816967	0	4	4	4	4	4	3	3	3	4	3
NADE_HUMAN-0	NADSYN1	Q6IA69	NADE	FALSE	0.0483565	0.810594	0.867955	0	2	3	3	3	2	3	2	2	3	2
PLST_HUMAN-0	PLS3	P13797	PLST	FALSE	0.048246	0.691002	0.774504	10	35	37	38	38	38	38	34	40	39	39
PPAL_HUMAN-0	ACP2	P11117	PPAL	FALSE	0.048118	0.808101	0.867548	0	7	7	7	6	6	7	6	7	7	6
IPO5_HUMAN-0	IPO5	O00410	IPO5	FALSE	0.047313	0.729454	0.80796	7	36	36	37	35	35	35	31	35	33	33
VINEX_HUMAN-0	SORBS3	O60504	VINEX	FALSE	0.046571	0.77333	0.84023	0	6	4	3	5	4	4	3	5	5	3
DNJC7_HUMAN-0	DNAJC7	Q99615	DNJC7	FALSE	0.0464354	0.752832	0.825525	0	2	3	3	3	2	3	2	3	3	0
PRDX2_HUMAN-0	PRDX2	P32119	PRDX2	FALSE	0.0463523	0.750265	0.824541	9	8	8	8	8	8	8	8	8	8	8
SE6L2_HUMAN-0	SEZ6L2	Q6UXD5	SE6L2	FALSE	0.0454676	0.842935	0.890399	0	6	6	6	5	6	5	5	6	6	6
MYDGF_HUMAN-0	MYDGF	Q969H8	MYDGF	FALSE	0.0450434	0.77307	0.84023	2	5	6	5	5	5	5	5	5	6	6
PRP19_HUMAN-0	PRPF19	Q9UMS4	PRP19	FALSE	0.0446955	0.770071	0.838534	0	6	7	6	6	6	6	6	6	6	5
SUMF2_HUMAN-0	SUMF2	Q8NBJ7	SUMF2	FALSE	0.0441406	0.829131	0.880683	0	8	7	8	7	6	8	6	8	6	5
RHG18_HUMAN-0	ARHGAP18	Q8N392	RHG18	FALSE	0.0434982	0.816643	0.871634	0	3	3	3	2	3	4	2	4	4	1
NED4L_HUMAN-0	NEDD4L	Q96PU5	NED4L	FALSE	0.0426027	0.830329	0.881127	0	1	3	2	3	3	2	0	1	2	1
SYNC_HUMAN-0	NARS1	O43776	SYNC	FALSE	0.0417368	0.768662	0.837923	1	9	14	12	12	12	12	12	12	12	9
CDC42_HUMAN-0	CDC42	P60953	CDC42	FALSE	0.041649	0.751734	0.825237	1	6	7	6	7	7	7	6	7	7	6
VPS25_HUMAN-0	VPS25	Q9BRG1	VPS25	FALSE	0.040094	0.772786	0.84023	0	3	3	3	3	3	3	3	3	3	3
PPIL3_HUMAN-0	PPIL3	Q9H2H8	PPIL3	FALSE	0.0399867	0.882218	0.919442	0	4	5	4	4	5	3	4	5	4	5
PP2BA_HUMAN-0	PPP3CA	Q08209	PP2BA	FALSE	0.0398177	0.78682	0.850523	0	10	12	11	12	12	11	9	11	11	11
IDE_HUMAN-0	IDE	P14735	IDE	FALSE	0.0389546	0.752451	0.825413	2	18	18	18	17	18	17	17	16	18	15
RUVB1_HUMAN-0	RUVBL1	Q9Y265	RUVB1	FALSE	0.0387724	0.77591	0.842417	0	10	10	10	10	10	10	10	10	11	9
KPYM_HUMAN-0	PKM	P14618	KPYM	FALSE	0.0385931	0.719499	0.798425	22	45	45	47	45	46	42	43	46	42	43
LRC57_HUMAN-0	LRRC57	Q8N9N7	LRC57	FALSE	0.0375389	0.854878	0.900265	0	1	3	3	3	3	2	3	2	2	1
ARPC5_HUMAN-0	ARPC5	O15511	ARPC5	FALSE	0.0368099	0.800334	0.861361	1	3	3	3	3	3	3	3	3	3	3
CNPY3_HUMAN-0	CNPY3	Q9BT09	CNPY3	FALSE	0.0368048	0.876507	0.914777	0	3	3	2	3	3	3	2	3	3	2
ACTN1_HUMAN-0	ACTN1	P12814	ACTN1	FALSE	0.0366998	0.764911	0.834756	25	46	47	47	51	49	49	46	49	49	45
MGAT1_HUMAN-0	MGAT1	P26572	MGAT1	FALSE	0.0365562	0.78216	0.846249	3	13	16	15	15	13	12	14	16	14	12
NPS3A_HUMAN-0	NIPSNAP3A	Q9UFN0	NPS3A	FALSE	0.0363271	0.792871	0.855193	0	10	12	12	12	12	11	11	12	12	12
EF1G_HUMAN-0	EEF1G	P26641	EF1G	FALSE	0.0345574	0.7513	0.825066	8	20	22	23	23	23	21	21	23	22	23
FHL3_HUMAN-0	FHL3	Q13643	FHL3	FALSE	0.0339443	0.896217	0.931412	0	7	7	7	8	6	8	6	7	7	6
OAF_HUMAN-0	OAF	Q86UD1	OAF	FALSE	0.0338481	0.793528	0.855448	6	8	9	9	10	9	9	8	9	10	9
DCTN1_HUMAN-0	DCTN1	Q14203	DCTN1	FALSE	0.0337883	0.767482	0.837113	3	20	21	23	23	23	20	17	21	21	19
ARPC3_HUMAN-0	ARPC3	O15145	ARPC3	FALSE	0.0336721	0.762532	0.833694	1	12	12	11	12	12	11	11	11	11	10
NUDT3_HUMAN-0	NUDT3	O95989	NUDT3	FALSE	0.0326759	0.883835	0.920481	0	2	2	2	3	3	2	2	2	3	2
AMPB_HUMAN-0	RNPEP	Q9H4A4	AMPB	FALSE	0.0325901	0.778563	0.84406	2	22	25	26	26	26	24	23	23	26	26
MTL26_HUMAN-0	METTL26	Q96S19	MTL26	FALSE	0.0319984	0.86674	0.907359	0	1	2	2	1	2	2	1	2	1	2
TBB3_HUMAN-0	TUBB3	Q13509	TBB3	FALSE	0.0310214	0.806854	0.86736	0	5	6	5	6	5	5	6	6	6	6
AT1B1_HUMAN-0	ATP1B1	P05026	AT1B1	FALSE	0.0304921	0.93135	0.957849	0	2	2	2	2	2	1	2	2	2	1
PTGR1_HUMAN-0	PTGR1	Q14914	PTGR1	FALSE	0.0300532	0.911349	0.943499	2	13	13	13	14	14	14	12	13	15	13
SNX12_HUMAN-0	SNX12	Q9UMY4	SNX12	FALSE	0.0300261	0.858264	0.90209	0	6	7	7	7	7	7	6	7	7	6
PDIA4_HUMAN-0	PDIA4	P13667	PDIA4	FALSE	0.0299988	0.790824	0.853607	2	35	37	36	36	37	37	36	37	37	34
LDHB_HUMAN-0	LDHB	P07195	LDHB	FALSE	0.0293732	0.808823	0.867662	15	20	20	20	20	20	20	19	20	19	20
SYIC_HUMAN-0	IARS1	P41252	SYIC	FALSE	0.0279983	0.815031	0.87031	0	19	21	22	20	18	18	17	21	20	19
PITH1_HUMAN-0	PITHD1	Q9GZP4	PITH1	FALSE	0.0278993	0.872719	0.91243	2	6	6	6	6	6	4	4	6	6	5
EIF3B_HUMAN-0	EIF3B	P55884	EIF3B	FALSE	0.0272154	0.817705	0.872222	1	13	17	17	17	17	15	12	17	17	16
RL10A_HUMAN-0	RPL10A	P62906	RL10A	FALSE	0.0263972	0.86276	0.903971	0	5	6	6	5	6	5	6	5	6	6
LIMS1_HUMAN-0	LIMS1	P48059	LIMS1	FALSE	0.0263727	0.842836	0.890399	0	3	4	5	4	3	3	3	3	5	4
DCTN6_HUMAN-0	DCTN6	O00399	DCTN6	FALSE	0.026294	0.906301	0.940244	0	2	2	2	2	2	2	2	2	2	2
CYTM_HUMAN-0	CST6	Q15828	CYTM	TRUE	0.025341	0.951492	0.970149	1	3	5	2	5	5	0	0	0	1	1
PSMD5_HUMAN-0	PSMD5	Q16401	PSMD5	FALSE	0.0253273	0.824641	0.877013	0	13	16	14	15	15	16	13	16	16	16
NRDC_HUMAN-0	NRDC	O43847	NRDC	FALSE	0.0247245	0.87339	0.91281	0	15	14	15	15	15	15	14	15	15	15
CX6B1_HUMAN-0	COX6B1	P14854	CX6B1	FALSE	0.0244602	0.914723	0.946044	0	4	4	4	4	4	4	4	4	4	4
ARFG3_HUMAN-0	ARFGAP3	Q9NP61	ARFG3	FALSE	0.0236921	0.878204	0.915903	0	2	2	2	2	3	3	2	3	4	3
CTNB1_HUMAN-0	CTNNB1	P35222	CTNB1	FALSE	0.0229089	0.85704	0.901437	2	17	15	16	18	18	17	17	18	17	16
UBP47_HUMAN-0	USP47	Q96K76	UBP47	FALSE	0.0228519	0.83642	0.885726	0	5	6	6	5	6	6	6	4	5	6
MYL6_HUMAN-0	MYL6	P60660	MYL6	FALSE	0.0227175	0.854125	0.899974	6	9	10	10	10	9	10	7	10	10	9
SET_HUMAN-0	SET	Q01105	SET	FALSE	0.022284	0.91016	0.943435	0	7	9	8	9	9	8	7	9	7	7
IGF2_HUMAN-0	IGF2	P01344	IGF2	FALSE	0.0220157	0.922469	0.951687	2	3	3	3	3	3	2	2	3	3	2
CSK_HUMAN-0	CSK	P41240	CSK	FALSE	0.0213542	0.91065	0.943435	0	3	3	3	3	4	1	2	2	3	2
ERLEC_HUMAN-0	ERLEC1	Q96DZ1	ERLEC	FALSE	0.0196371	0.902562	0.93702	0	4	3	4	4	3	4	2	4	4	3
MYO1B_HUMAN-0	MYO1B	O43795	MYO1B	FALSE	0.0191204	0.890552	0.926174	0	8	8	8	7	8	8	5	7	7	5
RHOA_HUMAN-0	RHOA	P61586	RHOA	FALSE	0.0190175	0.860503	0.903162	0	8	8	9	8	8	8	8	8	9	8
KAT3_HUMAN-0	KYAT3	Q6YP21	KAT3	FALSE	0.0178355	0.941666	0.96511	0	3	3	4	4	3	4	4	4	4	4
DCUP_HUMAN-0	UROD	P06132	DCUP	FALSE	0.0175779	0.880791	0.918278	2	9	12	12	11	10	11	9	12	12	9
SCRN2_HUMAN-0	SCRN2	Q96FV2	SCRN2	FALSE	0.0173115	0.94536	0.967223	0	2	3	4	3	3	3	2	3	3	2
CRIM1_HUMAN-0	CRIM1	Q9NZV1	CRIM1	FALSE	0.0163563	0.91419	0.946044	3	29	30	32	32	30	31	27	32	29	31
S38A2_HUMAN-0	SLC38A2	Q96QD8	S38A2	FALSE	0.0162042	0.939088	0.963134	0	4	4	4	3	3	4	3	4	4	4
MICA_HUMAN-0	MICA	Q29983	MICA	FALSE	0.0154041	0.964772	0.978428	0	3	2	3	3	3	3	2	3	4	3
GLGB_HUMAN-0	GBE1	Q04446	GLGB	FALSE	0.0153905	0.92153	0.951289	3	26	27	27	27	25	27	25	26	27	27
DSRAD_HUMAN-0	ADAR	P55265	DSRAD	FALSE	0.0151978	0.932154	0.958011	0	2	4	3	2	2	3	2	2	2	3
CSN5_HUMAN-0	COPS5	Q92905	CSN5	FALSE	0.0149205	0.930624	0.957435	0	8	9	9	8	10	9	6	8	8	9
TX1B3_HUMAN-0	TAX1BP3	O14907	TX1B3	FALSE	0.0146309	0.915916	0.946905	0	3	3	3	3	3	2	3	2	3	3
IBP6_HUMAN-0	IGFBP6	P24592	IBP6	FALSE	0.0143799	0.942854	0.965326	6	12	11	11	11	10	11	12	11	11	10
IMA5_HUMAN-0	KPNA1	P52294	IMA5	FALSE	0.0142467	0.940456	0.964204	0	2	2	1	2	2	2	2	2	2	2
PCID2_HUMAN-0	PCID2	Q5JVF3	PCID2	FALSE	0.013992	0.932743	0.958106	0	3	4	3	2	3	3	3	4	3	4
CAH12_HUMAN-0	CA12	O43570	CAH12	FALSE	0.0131416	0.964893	0.978428	0	6	6	6	6	6	6	6	6	6	5
TXNL1_HUMAN-0	TXNL1	O43396	TXNL1	FALSE	0.0128879	0.929468	0.956577	1	10	11	12	13	12	13	12	13	13	12
CLGN_HUMAN-0	CLGN	O14967	CLGN	FALSE	0.0117172	0.96395	0.978428	1	1	1	2	2	2	3	2	2	3	2
CSN7A_HUMAN-0	COPS7A	Q9UBW8	CSN7A	FALSE	0.0116642	0.942078	0.965161	0	4	3	4	5	5	5	4	4	4	3
TWF1_HUMAN-0	TWF1	Q12792	TWF1	FALSE	0.0113086	0.947417	0.96866	2	11	14	13	13	14	13	13	13	13	13
NAA50_HUMAN-0	NAA50	Q9GZZ1	NAA50	FALSE	0.0112596	0.948702	0.969305	0	6	5	6	6	6	6	6	5	6	5
PABP1_HUMAN-0	PABPC1	P11940	PABP1	FALSE	0.0109664	0.942367	0.965161	1	17	20	19	20	19	18	16	18	18	16
CLCA_HUMAN-0	CLTA	P09496	CLCA	FALSE	0.01065	0.964262	0.978428	0	6	5	5	6	4	5	5	5	6	5
FIL1L_HUMAN-0	FILIP1L	Q4L180	FIL1L	FALSE	0.00991878	0.955618	0.972349	0	7	6	7	7	4	7	7	6	5	5
GDN_HUMAN-0	SERPINE2	P07093	GDN	FALSE	0.00959463	0.977194	0.986178	8	23	22	23	23	22	21	21	23	21	19
ITIH5_HUMAN-0	ITIH5	Q86UX2	ITIH5	FALSE	0.0095028	0.987625	0.992985	0	4	8	9	1	3	0	4	4	0	0
XYLT2_HUMAN-0	XYLT2	Q9H1B5	XYLT2	FALSE	0.00918096	0.944302	0.966475	5	14	20	17	19	19	19	13	17	19	16
GNPI1_HUMAN-0	GNPDA1	P46926	GNPI1	FALSE	0.00861557	0.962904	0.978083	2	12	13	12	12	13	12	10	13	13	12
PRG4_HUMAN-0	PRG4	Q92954	PRG4	FALSE	0.00850105	0.975113	0.98542	0	1	2	3	3	3	3	2	2	2	2
SHC1_HUMAN-0	SHC1	P29353	SHC1	FALSE	0.00847275	0.976922	0.986178	0	2	1	1	2	1	1	2	1	1	1
NUCL_HUMAN-0	NCL	P19338	NUCL	FALSE	0.00840088	0.946222	0.967771	1	11	12	12	13	10	8	13	13	12	12
GSLG1_HUMAN-0	GLG1	Q92896	GSLG1	FALSE	0.00812984	0.951215	0.970149	0	23	26	28	26	27	25	23	28	26	23
PIMT_HUMAN-0	PCMT1	P22061	PIMT	FALSE	0.00703752	0.954353	0.972063	0	9	10	9	8	9	10	11	10	9	9
INF2_HUMAN-0	INF2	Q27J81	INF2	FALSE	0.0069466	0.970814	0.982751	0	7	5	6	8	7	8	7	6	8	7
TLN1_HUMAN-0	TLN1	Q9Y490	TLN1	FALSE	0.00659371	0.949964	0.969867	17	98	105	107	104	109	110	96	107	110	103
SULF1_HUMAN-0	SULF1	Q8IWU6	SULF1	FALSE	0.00645062	0.984368	0.991344	0	20	22	21	22	18	22	22	23	23	17
TKFC_HUMAN-0	TKFC	Q3LXA3	TKFC	FALSE	0.00604879	0.964058	0.978428	1	7	7	6	8	8	7	6	7	6	6
COF2_HUMAN-0	CFL2	Q9Y281	COF2	FALSE	0.00598416	0.969959	0.982437	2	9	10	10	11	10	9	10	10	9	10
NDKB_HUMAN-0	NME2	P22392	NDKB	FALSE	0.00579119	0.962599	0.978083	8	13	13	13	13	13	13	12	13	12	12
SPTN1_HUMAN-0	SPTAN1	Q13813	SPTN1	FALSE	0.00564883	0.96081	0.976961	1	81	91	89	89	92	88	80	91	88	83
8ODP_HUMAN-0	NUDT1	P36639	8ODP	FALSE	0.00551598	0.984854	0.991344	0	2	2	2	2	2	1	2	1	1	2
HNRDL_HUMAN-0	HNRNPDL	O14979	HNRDL	FALSE	0.00385695	0.979934	0.988269	0	6	6	6	6	6	5	6	5	5	5
RTRAF_HUMAN-0	RTRAF	Q9Y224	RTRAF	FALSE	0.00364397	0.976767	0.986178	3	9	9	9	9	9	8	9	9	9	9
CDK4_HUMAN-0	CDK4	P11802	CDK4	FALSE	0.00357458	0.990747	0.993617	0	2	2	1	2	1	2	1	2	2	2
SPTB2_HUMAN-0	SPTBN1	Q01082	SPTB2	FALSE	0.00325797	0.974719	0.985357	2	69	78	79	75	79	73	70	75	72	70
SYAC_HUMAN-0	AARS1	P49588	SYAC	FALSE	0.00311212	0.975531	0.985506	3	18	20	21	19	20	20	17	21	19	19
LSM12_HUMAN-0	LSM12	Q3MHD2	LSM12	FALSE	0.00248025	0.990253	0.993617	0	1	2	2	2	2	2	2	2	2	2
RAB10_HUMAN-0	RAB10	P61026	RAB10	FALSE	0.0022959	0.986102	0.992127	1	3	3	4	2	2	2	3	2	3	3
B3GN2_HUMAN-0	B3GNT2	Q9NY97	B3GN2	FALSE	0.0022287	0.98327	0.990623	0	12	12	12	12	12	12	11	12	12	10
PARVA_HUMAN-0	PARVA	Q9NVD7	PARVA	FALSE	0.00216956	0.988768	0.993556	1	8	8	9	8	9	10	8	9	9	10
IGL1_HUMAN-0		P0DOX8	IGL1	FALSE	0.00155847	0.990935	0.993617	7	6	6	6	6	6	6	6	6	6	6
UBE3A_HUMAN-0	UBE3A	Q05086	UBE3A	FALSE	0.000356764	0.998744	0.999451	0	1	2	3	2	2	2	2	2	2	2
NAA25_HUMAN-0	NAA25	Q14CX7	NAA25	FALSE	0.000186966	0.998777	0.999451	0	7	7	7	7	7	7	7	7	7	7
STAM1_HUMAN-0	STAM	Q92783	STAM1	FALSE	-1.34625e-05	0.999933	0.999933	0	8	8	9	10	9	8	5	9	8	7
BLMH_HUMAN-0	BLMH	Q13867	BLMH	FALSE	-1.60559e-05	0.999877	0.999933	2	10	11	10	10	11	10	10	11	11	11
GPX3_HUMAN-0	GPX3	P22352	GPX3	FALSE	-0.000977579	0.996716	0.998063	0	3	3	3	1	3	2	3	3	3	2
CAN2_HUMAN-0	CAPN2	P17655	CAN2	FALSE	-0.000984396	0.993505	0.995184	2	18	18	19	18	20	19	16	19	20	18
MTAP_HUMAN-0	MTAP	Q13126	MTAP	FALSE	-0.000985109	0.992041	0.994389	0	7	8	8	8	9	9	8	9	9	9
AAK1_HUMAN-0	AAK1	Q2M2I8	AAK1	FALSE	-0.00142011	0.992719	0.994733	0	1	3	3	3	2	2	1	1	3	2
IGKC_HUMAN-0	IGKC	P01834	IGKC	FALSE	-0.00159729	0.989861	0.993617	8	7	7	8	8	8	8	7	8	8	7
RAB2A_HUMAN-0	RAB2A	P61019	RAB2A	FALSE	-0.00227268	0.98499	0.991344	0	7	8	8	8	8	7	7	8	8	7
ARFP1_HUMAN-0	ARFIP1	P53367	ARFP1	FALSE	-0.00246115	0.989102	0.993556	0	2	2	2	2	2	2	2	1	2	0
HEM2_HUMAN-0	ALAD	P13716	HEM2	FALSE	-0.00273064	0.990616	0.993617	0	7	8	8	9	8	8	7	8	8	9
S31C1_HUMAN-0	SPATA31C1	P0DKV0	S31C1	FALSE	-0.00388243	0.986562	0.992253	0	2	2	2	2	2	2	2	2	2	2
CSK2(1|3)_HUMAN-0,0	CSNK2A1;CSNK2A3	P68400;Q8NEV1	CSK2(1|3),0	FALSE	-0.00388299	0.989198	0.993556	0	1	2	2	1	2	2	1	1	2	1
RPN1_HUMAN-0	RPN1	P04843	RPN1	FALSE	-0.00411265	0.981072	0.988744	1	3	3	3	2	2	2	3	2	3	2
LZIC_HUMAN-0	LZIC	Q8WZA0	LZIC	FALSE	-0.00465615	0.978535	0.987195	0	1	3	3	2	2	3	2	3	3	3
PROF2_HUMAN-0	PFN2	P35080	PROF2	FALSE	-0.00478792	0.980566	0.98857	0	1	4	4	5	3	5	4	5	5	5
DLDH_HUMAN-0	DLD	P09622	DLDH	FALSE	-0.00503562	0.974203	0.985171	1	9	10	10	10	10	9	8	10	10	10
DHPR_HUMAN-0	QDPR	P09417	DHPR	FALSE	-0.00571742	0.972888	0.984362	0	6	8	7	7	7	7	6	7	8	8
XPOT_HUMAN-0	XPOT	O43592	XPOT	FALSE	-0.00575737	0.966606	0.979829	0	8	9	9	8	9	9	8	9	8	8
VASN_HUMAN-0	VASN	Q6EMK4	VASN	FALSE	-0.00664664	0.956125	0.97253	8	11	13	12	10	11	11	12	9	10	8
PMM2_HUMAN-0	PMM2	O15305	PMM2	FALSE	-0.00702004	0.962244	0.978083	0	3	2	3	3	3	4	4	3	4	1
SEPP1_HUMAN-0	SELENOP	P49908	SEPP1	FALSE	-0.00716226	0.97307	0.984362	6	3	5	4	4	3	3	3	4	3	3
IDS_HUMAN-0	IDS	P22304	IDS	FALSE	-0.00729724	0.95383	0.971864	2	11	12	12	11	12	12	12	13	12	12
GLNA_HUMAN-0	GLUL	P15104	GLNA	FALSE	-0.00763801	0.967574	0.980475	0	4	4	4	4	4	4	4	3	4	4
CUTA_HUMAN-0	CUTA	O60888	CUTA	FALSE	-0.00848679	0.951311	0.970149	5	5	6	6	6	5	6	5	5	5	5
PGLT1_HUMAN-0	POGLUT1	Q8NBL1	PGLT1	FALSE	-0.00901479	0.950234	0.969867	0	5	5	4	5	4	5	2	6	4	4
RASN_HUMAN-0	NRAS	P01111	RASN	FALSE	-0.00933096	0.950195	0.969867	0	3	4	4	3	3	4	5	5	4	3
XRCC5_HUMAN-0	XRCC5	P13010	XRCC5	FALSE	-0.00965468	0.927996	0.955394	2	21	23	21	22	21	23	20	21	20	19
3HIDH_HUMAN-0	HIBADH	P31937	3HIDH	FALSE	-0.0116673	0.936541	0.960854	0	9	10	10	10	9	9	9	10	9	8
ROA2_HUMAN-0	HNRNPA2B1	P22626	ROA2	FALSE	-0.0117394	0.933155	0.958106	5	18	18	19	19	18	18	18	20	19	17
PFD1_HUMAN-0	PFDN1	O60925	PFD1	FALSE	-0.0119661	0.954942	0.972328	0	4	4	4	2	3	2	3	2	4	3
IQGA1_HUMAN-0	IQGAP1	P46940	IQGA1	FALSE	-0.0120513	0.910535	0.943435	7	58	65	66	65	63	61	54	63	56	59
BIN1_HUMAN-0	BIN1	O00499	BIN1	FALSE	-0.0123888	0.953512	0.971864	1	6	7	7	8	8	6	5	4	6	7
GDS1_HUMAN-0	RAP1GDS1	P52306	GDS1	FALSE	-0.0139485	0.906141	0.940244	0	12	16	16	15	15	14	14	15	12	13
GP180_HUMAN-0	GPR180	Q86V85	GP180	FALSE	-0.0156465	0.924505	0.953456	0	3	3	3	3	3	2	3	3	2	3
EPDR1_HUMAN-0	EPDR1	Q9UM22	EPDR1	FALSE	-0.0157046	0.970173	0.982437	0	5	7	6	8	8	7	5	5	8	8
NDST2_HUMAN-0	NDST2	P52849	NDST2	FALSE	-0.0162916	0.911271	0.943499	0	5	6	6	6	6	5	5	5	5	5
UBFD1_HUMAN-0	UBFD1	O14562	UBFD1	FALSE	-0.0166066	0.914764	0.946044	1	5	6	5	7	7	6	3	6	7	5
EIF3A_HUMAN-0	EIF3A	Q14152	EIF3A	FALSE	-0.0179337	0.8622	0.903971	0	22	24	24	24	25	23	25	22	20	18
MIME_HUMAN-0	OGN	P20774	MIME	FALSE	-0.0180988	0.919841	0.950299	0	2	3	3	3	3	3	1	3	3	2
NPC2_HUMAN-0	NPC2	P61916	NPC2	FALSE	-0.0184359	0.921762	0.951289	6	8	10	10	11	10	10	10	11	11	10
VIGLN_HUMAN-0	HDLBP	Q00341	VIGLN	FALSE	-0.0184973	0.899729	0.934406	0	14	15	14	15	13	12	12	12	14	12
SEPT9_HUMAN-0	SEPTIN9	Q9UHD8	SEPT9	FALSE	-0.0191218	0.885658	0.921731	0	14	15	18	17	16	17	16	16	16	17
RADI_HUMAN-0	RDX	P35241	RADI	FALSE	-0.0213889	0.843699	0.890888	4	21	23	22	23	24	24	20	25	24	22
PRDX4_HUMAN-0	PRDX4	Q13162	PRDX4	FALSE	-0.0222091	0.898518	0.933477	3	8	8	9	9	8	8	8	9	8	10
GCN1_HUMAN-0	GCN1	Q92616	GCN1	FALSE	-0.0232046	0.857339	0.901437	0	12	13	13	12	11	9	10	13	12	12
PPGB_HUMAN-0	CTSA	P10619	PPGB	FALSE	-0.0236115	0.875243	0.914122	6	15	15	15	14	14	15	13	15	15	15
VAMP3_HUMAN-0	VAMP3	Q15836	VAMP3	FALSE	-0.0238742	0.933216	0.958106	0	2	2	2	2	2	2	1	1	2	2
PPIA_HUMAN-0	PPIA	P62937	PPIA	FALSE	-0.0241472	0.807078	0.86736	7	13	13	14	14	13	12	13	12	12	13
PURA2_HUMAN-0	ADSS2	P30520	PURA2	FALSE	-0.024248	0.855009	0.900265	1	12	14	14	14	12	13	12	13	13	13
S23IP_HUMAN-0	SEC23IP	Q9Y6Y8	S23IP	FALSE	-0.02458	0.838991	0.887498	0	3	3	3	4	3	4	3	4	3	4
FAF1_HUMAN-0	FAF1	Q9UNN5	FAF1	FALSE	-0.0246801	0.828208	0.880175	1	4	4	4	4	4	4	4	5	5	4
PTPRK_HUMAN-0	PTPRK	Q15262	PTPRK	FALSE	-0.0249027	0.848352	0.895482	4	16	16	17	16	17	17	17	18	16	18
CNOT1_HUMAN-0	CNOT1	A5YKK6	CNOT1	FALSE	-0.0251564	0.920772	0.95093	0	2	2	2	2	2	1	1	1	1	2
B3GL1_HUMAN-0	B3GALNT1	O75752	B3GL1	FALSE	-0.0253227	0.82035	0.873704	2	8	9	9	9	9	8	8	9	8	8
MXRA8_HUMAN-0	MXRA8	Q9BRK3	MXRA8	FALSE	-0.0259653	0.807869	0.867548	2	15	17	17	17	17	15	15	17	15	15
PUR9_HUMAN-0	ATIC	P31939	PUR9	FALSE	-0.0260864	0.837537	0.886592	3	21	22	25	23	23	23	18	22	22	20
SNX9_HUMAN-0	SNX9	Q9Y5X1	SNX9	FALSE	-0.0266099	0.837894	0.886654	0	5	5	5	5	5	6	5	5	4	4
GGH_HUMAN-0	GGH	Q92820	GGH	FALSE	-0.0274746	0.862149	0.903971	8	14	14	14	13	14	14	12	14	14	13
ENOF1_HUMAN-0	ENOSF1	Q7L5Y1	ENOF1	FALSE	-0.0283452	0.91815	0.948883	0	3	4	4	4	3	3	4	3	4	2
EZRI_HUMAN-0	EZR	P15311	EZRI	FALSE	-0.0283948	0.808685	0.867662	5	29	29	31	30	29	31	29	31	29	28
MMP10_HUMAN-0	MMP10	P09238	MMP10	FALSE	-0.0286035	0.948624	0.969305	1	14	18	15	15	10	14	13	17	16	11
LMNB1_HUMAN-0	LMNB1	P20700	LMNB1	FALSE	-0.0287083	0.859575	0.903087	0	12	17	16	12	14	12	11	14	10	12
COPZ2_HUMAN-0	COPZ2	Q9P299	COPZ2	FALSE	-0.0289808	0.92645	0.954466	0	1	2	2	2	2	2	2	2	2	2
RNF25_HUMAN-0	RNF25	Q96BH1	RNF25	FALSE	-0.0298746	0.924831	0.953461	0	2	2	0	2	2	1	2	1	1	1
FUCO_HUMAN-0	FUCA1	P04066	FUCO	FALSE	-0.0300339	0.815108	0.87031	2	5	8	8	8	7	6	8	9	7	7
B2L13_HUMAN-0	BCL2L13	Q9BXK5	B2L13	FALSE	-0.0301102	0.850575	0.897191	0	8	10	10	10	10	9	6	9	8	10
WIPI3_HUMAN-0	WDR45B	Q5MNZ6	WIPI3	FALSE	-0.0304609	0.877942	0.915903	0	2	2	1	2	2	2	0	2	1	2
RS14_HUMAN-0	RPS14	P62263	RS14	FALSE	-0.0310375	0.857288	0.901437	0	2	2	2	2	2	2	2	2	2	1
CPNS1_HUMAN-0	CAPNS1	P04632	CPNS1	FALSE	-0.0311784	0.868121	0.907943	0	8	8	9	9	9	8	8	9	9	8
SMAP1_HUMAN-0	SMAP1	Q8IYB5	SMAP1	FALSE	-0.0317109	0.862322	0.903971	0	1	1	2	3	2	3	3	2	2	2
LRC32_HUMAN-0	LRRC32	Q14392	LRC32	FALSE	-0.031876	0.885615	0.921731	0	3	3	4	4	2	4	3	2	3	3
PCD18_HUMAN-0	PCDH18	Q9HCL0	PCD18	FALSE	-0.032008	0.793684	0.855448	0	11	12	12	12	11	11	10	10	12	11
GBB1_HUMAN-0	GNB1	P62873	GBB1	FALSE	-0.0322633	0.812171	0.868887	3	9	10	10	10	10	10	9	10	10	10
CBR1_HUMAN-0	CBR1	P16152	CBR1	FALSE	-0.0323855	0.81231	0.868887	4	15	15	14	13	15	15	14	14	15	14
HSPB1_HUMAN-0	HSPB1	P04792	HSPB1	FALSE	-0.0327726	0.862798	0.903971	4	15	15	14	16	15	16	16	16	16	16
IF4B_HUMAN-0	EIF4B	P23588	IF4B	FALSE	-0.0328914	0.818076	0.872222	0	7	7	7	7	7	6	7	7	7	7
ARSJ_HUMAN-0	ARSJ	Q5FYB0	ARSJ	FALSE	-0.0331242	0.933542	0.958109	0	2	2	1	2	2	0	1	2	1	0
HNRPM_HUMAN-0	HNRNPM	P52272	HNRPM	FALSE	-0.0339649	0.82928	0.880683	1	10	10	10	9	10	8	9	9	9	6
FCGRN_HUMAN-0	FCGRT	P55899	FCGRN	FALSE	-0.0344122	0.80978	0.867955	0	4	4	4	4	4	4	3	4	4	4
FA12_HUMAN-0	F12	P00748	FA12	FALSE	-0.0346656	0.85219	0.898574	1	2	2	2	2	2	1	2	2	2	2
FLNB_HUMAN-0	FLNB	O75369	FLNB	FALSE	-0.0346969	0.718374	0.797476	23	111	115	115	114	113	114	113	116	117	110
F1711_HUMAN-0	FAM171A1	Q5VUB5	F1711	FALSE	-0.0353688	0.827528	0.879768	0	2	2	2	2	2	2	1	2	1	1
NPTN_HUMAN-0	NPTN	Q9Y639	NPTN	FALSE	-0.0360817	0.809658	0.867955	0	4	4	5	4	3	5	3	5	4	4
EPHA2_HUMAN-0	EPHA2	P29317	EPHA2	FALSE	-0.0362198	0.791562	0.854092	2	16	18	18	18	18	18	17	18	15	15
COA4_HUMAN-0	COA4	Q9NYJ1	COA4	FALSE	-0.0363087	0.810852	0.867955	0	3	3	2	3	3	3	2	3	3	3
HIBCH_HUMAN-0	HIBCH	Q6NVY1	HIBCH	FALSE	-0.0365066	0.857146	0.901437	0	6	8	8	8	8	7	7	7	8	6
UBP2L_HUMAN-0	UBAP2L	Q14157	UBP2L	FALSE	-0.0367859	0.883699	0.920481	0	2	2	1	2	2	0	2	2	2	1
EHD4_HUMAN-0	EHD4	Q9H223	EHD4	FALSE	-0.0370576	0.910109	0.943435	0	1	3	4	1	1	4	2	4	3	4
BUB3_HUMAN-0	BUB3	O43684	BUB3	FALSE	-0.0379063	0.785786	0.849716	0	4	4	4	4	3	4	3	3	5	3
SR140_HUMAN-0	U2SURP	O15042	SR140	FALSE	-0.0382691	0.863113	0.903982	0	2	1	1	1	2	2	1	2	1	1
ITA1_HUMAN-0	ITGA1	P56199	ITA1	FALSE	-0.0387512	0.772084	0.8398	0	12	15	15	14	13	16	16	15	15	16
IGHG4_HUMAN-0	IGHG4	P01861	IGHG4	FALSE	-0.0389996	0.733593	0.811332	11	11	11	10	10	10	11	11	10	11	9
PRTG_HUMAN-0	PRTG	Q2VWP7	PRTG	FALSE	-0.0393457	0.892172	0.927533	0	2	2	2	0	2	1	2	2	0	1
NC2A_HUMAN-0	DRAP1	Q14919	NC2A	FALSE	-0.039486	0.87593	0.914497	0	0	1	2	1	2	2	2	2	1	0
PPT2_HUMAN-0	PPT2	Q9UMR5	PPT2	FALSE	-0.0403	0.860457	0.903162	0	2	3	3	2	2	3	2	3	2	3
SWP70_HUMAN-0	SWAP70	Q9UH65	SWP70	FALSE	-0.0405696	0.77472	0.841433	0	14	15	18	15	17	14	16	15	14	15
2ABA_HUMAN-0	PPP2R2A	P63151	2ABA	FALSE	-0.0410092	0.758834	0.830971	0	4	4	4	4	4	4	4	4	5	4
ETFA_HUMAN-0	ETFA	P13804	ETFA	FALSE	-0.0419767	0.771712	0.839704	0	3	3	4	4	4	2	2	2	3	3
NHLC2_HUMAN-0	NHLRC2	Q8NBF2	NHLC2	FALSE	-0.0423404	0.818903	0.872477	0	5	5	4	4	4	5	5	5	5	3
PLPP_HUMAN-0	PDXP	Q96GD0	PLPP	FALSE	-0.0427951	0.78015	0.844757	0	4	4	4	4	4	4	4	4	4	4
SAA4_HUMAN-0	SAA4	P35542	SAA4	FALSE	-0.043692	0.732299	0.810506	5	3	3	4	4	4	4	4	4	5	5
OSTP_HUMAN-0	SPP1	P10451	OSTP	FALSE	-0.0438832	0.955428	0.972349	0	1	2	2	4	2	1	3	2	5	2
LANC1_HUMAN-0	LANCL1	O43813	LANC1	FALSE	-0.0442134	0.753174	0.825595	0	3	5	5	5	5	4	2	5	5	5
TSN6_HUMAN-0	TSPAN6	O43657	TSN6	FALSE	-0.0446379	0.866965	0.907359	0	2	2	2	2	2	1	1	2	1	1
ESYT1_HUMAN-0	ESYT1	Q9BSJ8	ESYT1	FALSE	-0.0446639	0.767636	0.837113	0	7	10	10	10	10	8	8	9	9	11
AP3B1_HUMAN-0	AP3B1	O00203	AP3B1	FALSE	-0.0449306	0.714265	0.794999	0	8	8	7	8	8	7	7	6	8	5
IGHA1_HUMAN-0	IGHA1	P01876	IGHA1	FALSE	-0.0450042	0.69141	0.774504	10	9	8	8	8	7	8	9	9	9	8
TNPO3_HUMAN-0	TNPO3	Q9Y5L0	TNPO3	FALSE	-0.0451857	0.714978	0.795195	0	4	3	4	4	4	4	4	4	4	4
GALNS_HUMAN-0	GALNS	P34059	GALNS	FALSE	-0.0456678	0.696473	0.779882	1	15	15	13	15	14	15	12	14	15	13
PICAL_HUMAN-0	PICALM	Q13492	PICAL	FALSE	-0.0457306	0.680058	0.765208	2	11	11	11	12	12	11	11	11	11	11
GCNT1_HUMAN-0	GCNT1	Q02742	GCNT1	FALSE	-0.0459899	0.814162	0.87024	0	10	10	10	9	9	9	9	9	9	7
G6PD_HUMAN-0	G6PD	P11413	G6PD	FALSE	-0.0464442	0.674774	0.761208	7	28	31	31	30	31	30	25	29	28	28
AMPD2_HUMAN-0	AMPD2	Q01433	AMPD2	FALSE	-0.0464582	0.710051	0.792093	0	9	11	11	11	11	11	8	11	9	8
KCC2D_HUMAN-0	CAMK2D	Q13557	KCC2D	FALSE	-0.0476529	0.7714	0.839673	0	9	10	9	11	10	10	9	9	11	9
TENS1_HUMAN-0	TNS1	Q9HBL0	TENS1	FALSE	-0.0478721	0.853586	0.899726	0	3	2	3	2	4	4	3	2	1	2
ADA15_HUMAN-0	ADAM15	Q13444	ADA15	FALSE	-0.0479373	0.776235	0.842441	0	9	8	7	8	6	8	8	9	8	6
PLPHP_HUMAN-0	PLPBP	O94903	PLPHP	FALSE	-0.047997	0.760742	0.832351	0	5	6	7	6	6	6	6	6	7	7
GMFB_HUMAN-0	GMFB	P60983	GMFB	FALSE	-0.0482897	0.710607	0.792415	1	6	6	6	6	6	6	5	5	6	4
PPT1_HUMAN-0	PPT1	P50897	PPT1	FALSE	-0.0486993	0.777238	0.842932	1	11	12	12	13	10	9	11	11	11	10
TRI25_HUMAN-0	TRIM25	Q14258	TRI25	FALSE	-0.0489395	0.779528	0.844757	0	6	9	9	9	8	6	7	8	7	6
DEST_HUMAN-0	DSTN	P60981	DEST	FALSE	-0.0494434	0.71692	0.796757	4	15	15	15	15	16	15	15	15	15	13
ANXA7_HUMAN-0	ANXA7	P20073	ANXA7	FALSE	-0.0494577	0.848703	0.895534	0	2	3	2	3	3	1	0	2	1	0
COMT_HUMAN-0	COMT	P21964	COMT	FALSE	-0.0496369	0.744571	0.819812	0	2	2	2	2	2	2	2	2	2	2
ORN_HUMAN-0	REXO2	Q9Y3B8	ORN	FALSE	-0.0498817	0.805969	0.867111	1	4	7	7	7	7	6	4	7	6	7
PURA_HUMAN-0	PURA	Q00577	PURA	FALSE	-0.0499318	0.700797	0.784417	0	5	5	6	5	5	6	5	6	6	6
ARC1B_HUMAN-0	ARPC1B	O15143	ARC1B	FALSE	-0.050094	0.663172	0.752719	2	13	16	14	17	14	16	15	15	16	15
RPAB3_HUMAN-0	POLR2H	P52434	RPAB3	FALSE	-0.0506135	0.779842	0.844757	1	4	4	4	5	4	5	5	5	5	4
JIP4_HUMAN-0	SPAG9	O60271	JIP4	FALSE	-0.0512945	0.71461	0.795084	0	6	5	4	5	4	5	4	3	4	4
THIM_HUMAN-0	ACAA2	P42765	THIM	FALSE	-0.0523626	0.769969	0.838534	0	4	4	4	4	4	4	4	4	4	4
ADHX_HUMAN-0	ADH5	P11766	ADHX	FALSE	-0.0527184	0.736428	0.81386	1	8	8	9	8	9	7	7	8	7	6
K1C18_HUMAN-0	KRT18	P05783	K1C18	FALSE	-0.0527781	0.859822	0.903087	1	7	12	13	13	9	5	9	11	10	3
HNRPK_HUMAN-0	HNRNPK	P61978	HNRPK	FALSE	-0.0529961	0.668938	0.756745	2	11	11	11	11	10	11	11	10	10	11
HIKES_HUMAN-0	HIKESHI	Q53FT3	HIKES	FALSE	-0.0532504	0.780346	0.844757	0	2	2	2	1	1	2	0	2	2	2
XRCC6_HUMAN-0	XRCC6	P12956	XRCC6	FALSE	-0.0533588	0.671956	0.758735	2	15	18	18	18	18	18	15	18	16	17
SACS_HUMAN-0	SACS	Q9NZJ4	SACS	FALSE	-0.0537875	0.657477	0.747224	0	2	2	2	2	2	2	2	2	2	2
CSN4_HUMAN-0	COPS4	Q9BT78	CSN4	FALSE	-0.0540407	0.650305	0.741919	1	14	14	15	14	15	16	14	15	16	14
MERL_HUMAN-0	NF2	P35240	MERL	FALSE	-0.0544203	0.691287	0.774504	0	2	3	3	3	3	3	3	3	3	3
PRDX1_HUMAN-0	PRDX1	Q06830	PRDX1	FALSE	-0.0547489	0.703476	0.786535	10	15	15	15	16	16	15	15	16	16	16
CSMD2_HUMAN-0	CSMD2	Q7Z408	CSMD2	FALSE	-0.0550545	0.875263	0.914122	1	14	16	15	2	16	14	12	16	4	12
PLBL1_HUMAN-0	PLBD1	Q6P4A8	PLBL1	FALSE	-0.0554699	0.839757	0.887991	0	4	7	7	7	7	6	7	7	6	7
ANXA1_HUMAN-0	ANXA1	P04083	ANXA1	FALSE	-0.0557519	0.740023	0.816311	2	13	14	14	12	14	14	13	15	16	12
NSF1C_HUMAN-0	NSFL1C	Q9UNZ2	NSF1C	FALSE	-0.0568636	0.648388	0.741073	0	11	11	13	10	13	13	9	10	12	12
GUAA_HUMAN-0	GMPS	P49915	GUAA	FALSE	-0.056921	0.730112	0.808387	0	10	10	10	10	10	9	9	10	9	10
TM1L2_HUMAN-0	TOM1L2	Q6ZVM7	TM1L2	FALSE	-0.0573467	0.794708	0.856239	0	4	4	3	4	4	2	0	3	3	2
BCAT2_HUMAN-0	BCAT2	O15382	BCAT2	FALSE	-0.0579109	0.66983	0.75691	0	4	5	5	5	5	5	4	5	5	5
NCKP1_HUMAN-0	NCKAP1	Q9Y2A7	NCKP1	FALSE	-0.0587027	0.601579	0.69893	0	12	12	12	12	10	11	7	9	10	10
RS3A_HUMAN-0	RPS3A	P61247	RS3A	FALSE	-0.059556	0.747459	0.822676	0	4	5	4	5	6	6	5	4	5	4
PEBP1_HUMAN-0	PEBP1	P30086	PEBP1	FALSE	-0.0595837	0.70524	0.787616	5	10	11	10	11	11	11	11	11	11	12
DERM_HUMAN-0	DPT	Q07507	DERM	FALSE	-0.0606062	0.822267	0.875431	0	4	5	4	5	3	6	5	4	5	4
MYLK_HUMAN-0	MYLK	Q15746	MYLK	FALSE	-0.0608108	0.582286	0.682982	1	41	44	45	45	43	41	35	42	34	36
MP3B(2|MLP3B)_HUMAN-0,0	MAP1LC3B;MAP1LC3B2	A6NCE7;Q9GZQ8	MP3B(2|MLP3B),0	FALSE	-0.0608464	0.834171	0.883661	0	2	2	2	2	2	2	2	2	2	2
RS4X_HUMAN-0	RPS4X	P62701	RS4X	FALSE	-0.0619131	0.555438	0.659795	0	9	9	9	9	9	9	7	9	9	8
FILA2_HUMAN-0	FLG2	Q5D862	FILA2	FALSE	-0.0626363	0.88965	0.925561	8	1	3	0	3	1	1	4	1	2	1
MAOX_HUMAN-0	ME1	P48163	MAOX	FALSE	-0.0629079	0.649595	0.741435	0	19	19	21	23	23	21	17	20	21	18
RS6_HUMAN-0	RPS6	P62753	RS6	FALSE	-0.0633462	0.823932	0.876574	0	1	1	2	1	2	0	1	2	1	1
ITM2C_HUMAN-0	ITM2C	Q9NQX7	ITM2C	FALSE	-0.0638079	0.814999	0.87031	0	3	2	3	2	3	3	1	2	3	2
B4GT2_HUMAN-0	B4GALT2	O60909	B4GT2	FALSE	-0.0639491	0.663328	0.752719	1	3	3	4	3	3	3	3	4	2	2
AT1A1_HUMAN-0	ATP1A1	P05023	AT1A1	FALSE	-0.064152	0.701053	0.784417	1	19	21	23	22	20	20	17	22	22	18
AN32E_HUMAN-0	ANP32E	Q9BTT0	AN32E	FALSE	-0.0642956	0.782295	0.846249	1	2	2	2	2	2	2	2	2	2	2
RS16_HUMAN-0	RPS16	P62249	RS16	FALSE	-0.0666739	0.64024	0.734109	1	5	5	6	5	5	5	5	5	5	4
PSB5_HUMAN-0	PSMB5	P28074	PSB5	FALSE	-0.0666773	0.669429	0.756745	3	7	10	9	10	9	8	7	10	9	9
PHP14_HUMAN-0	PHPT1	Q9NRX4	PHP14	FALSE	-0.0667518	0.665313	0.754395	1	4	4	4	4	4	4	4	4	4	4
PUR8_HUMAN-0	ADSL	P30566	PUR8	FALSE	-0.0669671	0.62474	0.719118	1	7	8	9	10	8	7	6	8	9	8
ABCE1_HUMAN-0	ABCE1	P61221	ABCE1	FALSE	-0.0672966	0.714113	0.794999	0	2	2	2	2	2	2	1	2	2	2
WDR82_HUMAN-0	WDR82	Q6UXN9	WDR82	FALSE	-0.067518	0.76936	0.838376	0	2	2	2	2	2	1	1	2	2	1
ATPA_HUMAN-0	ATP5F1A	P25705	ATPA	FALSE	-0.0675275	0.798685	0.859899	0	2	2	2	3	2	2	2	2	2	2
TMEDA_HUMAN-0	TMED10	P49755	TMEDA	FALSE	-0.0675749	0.641213	0.73494	0	3	3	3	3	3	3	3	3	5	3
AIFM1_HUMAN-0	AIFM1	O95831	AIFM1	FALSE	-0.0690904	0.541656	0.645544	1	12	12	13	13	13	14	11	13	13	11
TCPA_HUMAN-0	TCP1	P17987	TCPA	FALSE	-0.0692597	0.592237	0.690284	2	20	20	20	21	21	21	20	22	20	21
RL5_HUMAN-0	RPL5	P46777	RL5	FALSE	-0.0705131	0.652376	0.743708	0	4	4	5	6	3	6	6	5	6	3
ACTA_HUMAN-0	ACTA2	P62736	ACTA	FALSE	-0.0711365	0.747932	0.822892	2	10	10	10	9	9	9	8	8	7	7
SYEP_HUMAN-0	EPRS1	P07814	SYEP	FALSE	-0.0716259	0.591054	0.689419	1	22	31	31	31	32	29	26	29	29	25
IL1R1_HUMAN-0	IL1R1	P14778	IL1R1	FALSE	-0.0722386	0.703894	0.786705	0	3	3	3	3	2	3	3	3	3	3
EIF3H_HUMAN-0	EIF3H	O15372	EIF3H	FALSE	-0.0733455	0.665909	0.754596	0	4	5	5	5	5	5	5	5	5	5
VEGFB_HUMAN-0	VEGFB	P49765	VEGFB	FALSE	-0.0734545	0.711216	0.792796	0	4	5	5	5	5	5	4	5	5	5
CS025_HUMAN-0	C19orf25	Q9UFG5	CS025	FALSE	-0.0735227	0.83059	0.881127	0	1	2	1	2	2	2	2	2	2	2
APOB_HUMAN-0	APOB	P04114	APOB	FALSE	-0.0735719	0.648539	0.741073	0	8	8	10	9	8	8	6	10	9	7
SETD7_HUMAN-0	SETD7	Q8WTS6	SETD7	FALSE	-0.0737178	0.622664	0.717007	1	2	3	3	4	4	3	2	2	3	3
CAD13_HUMAN-0	CDH13	P55290	CAD13	FALSE	-0.0745257	0.787555	0.851007	2	11	11	11	11	11	11	11	11	11	11
CAND1_HUMAN-0	CAND1	Q86VP6	CAND1	FALSE	-0.0751218	0.470756	0.580658	5	29	30	30	29	30	30	26	30	31	28
GBA1_HUMAN-0	GBA1	P04062	GBA1	FALSE	-0.0753984	0.649249	0.741435	3	14	16	16	14	15	13	14	16	13	14
TCPB_HUMAN-0	CCT2	P78371	TCPB	FALSE	-0.0768078	0.573183	0.673905	5	24	24	25	25	25	24	25	24	25	24
LRCC1_HUMAN-0	LRRCC1	Q9C099	LRCC1	FALSE	-0.0769056	0.75225	0.825413	1	2	2	1	2	2	1	2	1	2	1
QPCT_HUMAN-0	QPCT	Q16769	QPCT	FALSE	-0.0769328	0.570545	0.67187	7	15	14	14	14	14	15	15	14	14	14
DNJC3_HUMAN-0	DNAJC3	Q13217	DNJC3	FALSE	-0.0771816	0.663587	0.752726	1	18	18	18	18	18	20	17	18	15	18
CAPR1_HUMAN-0	CAPRIN1	Q14444	CAPR1	FALSE	-0.0778178	0.560085	0.663241	0	8	10	9	10	10	10	9	9	9	8
RMD1_HUMAN-0	RMDN1	Q96DB5	RMD1	FALSE	-0.0787892	0.653966	0.745235	0	1	3	3	2	2	3	2	3	2	2
CDK2_HUMAN-0	CDK2	P24941	CDK2	FALSE	-0.0796205	0.657001	0.747224	0	5	7	7	6	6	6	4	5	6	5
EPHA4_HUMAN-0	EPHA4	P54764	EPHA4	FALSE	-0.0797981	0.763466	0.833793	0	4	5	5	4	5	1	1	4	2	2
BAX_HUMAN-0	BAX	Q07812	BAX	FALSE	-0.080114	0.469933	0.580055	1	4	5	6	6	5	6	3	6	5	3
KTHY_HUMAN-0	DTYMK	P23919	KTHY	FALSE	-0.0805216	0.541241	0.645309	0	3	3	3	4	3	2	3	3	3	2
BMP1_HUMAN-0	BMP1	P13497	BMP1	FALSE	-0.0809216	0.680271	0.765208	5	42	44	41	40	40	44	42	42	40	42
PDLI1_HUMAN-0	PDLIM1	O00151	PDLI1	FALSE	-0.0819361	0.617885	0.712611	6	14	17	18	19	18	19	19	18	19	17
DC1L1_HUMAN-0	DYNC1LI1	Q9Y6G9	DC1L1	FALSE	-0.0825615	0.628976	0.721752	0	4	6	6	6	5	5	5	5	7	5
SYYC_HUMAN-0	YARS1	P54577	SYYC	FALSE	-0.0830728	0.465819	0.576007	1	12	13	15	13	13	12	12	14	14	11
EF1A(1|3)_HUMAN-0,0	EEF1A1;EEF1A1P5	P68104;Q5VTE0	EF1A(1|3),0	FALSE	-0.0833026	0.471909	0.581595	9	14	14	14	14	14	14	14	15	14	14
SYVC_HUMAN-0	VARS1	P26640	SYVC	FALSE	-0.0837378	0.643712	0.73695	0	9	9	9	8	8	7	8	8	6	7
SPRC_HUMAN-0	SPARC	P09486	SPRC	FALSE	-0.0837518	0.493352	0.602015	16	25	25	24	25	25	24	25	24	23	26
AIP_HUMAN-0	AIP	O00170	AIP	FALSE	-0.0840794	0.603473	0.700625	0	5	5	6	7	5	6	7	6	6	6
TPM3_HUMAN-0	TPM3	P06753	TPM3	FALSE	-0.0847517	0.583344	0.683681	3	5	6	8	8	6	8	6	7	7	7
RS19_HUMAN-0	RPS19	P39019	RS19	FALSE	-0.086207	0.666732	0.755137	0	6	6	6	6	6	6	6	5	6	5
CCDC9_HUMAN-0	CCDC9	Q9Y3X0	CCDC9	FALSE	-0.0863264	0.761974	0.833391	0	2	1	1	1	2	1	2	1	1	0
DHSO_HUMAN-0	SORD	Q00796	DHSO	FALSE	-0.0869546	0.567481	0.669059	0	8	9	8	10	9	8	6	7	9	6
RBM3_HUMAN-0	RBM3	P98179	RBM3	FALSE	-0.0871589	0.564656	0.666789	0	2	2	4	2	3	3	3	3	3	3
NEUL_HUMAN-0	NLN	Q9BYT8	NEUL	FALSE	-0.0876344	0.589364	0.688016	0	8	9	8	10	9	10	8	10	9	10
UBE4A_HUMAN-0	UBE4A	Q14139	UBE4A	FALSE	-0.0878864	0.701699	0.784844	0	2	2	2	2	2	2	1	2	2	2
LACB2_HUMAN-0	LACTB2	Q53H82	LACB2	FALSE	-0.0883489	0.45015	0.561409	1	6	7	6	7	6	7	8	8	8	8
CD44_HUMAN-0	CD44	P16070	CD44	FALSE	-0.0905912	0.509129	0.616884	3	7	9	8	7	7	6	7	8	7	6
CAN1_HUMAN-0	CAPN1	P07384	CAN1	FALSE	-0.0908909	0.453542	0.564832	2	15	18	18	19	18	17	13	17	18	15
ADA19_HUMAN-0	ADAM19	Q9H013	ADA19	FALSE	-0.0910641	0.606799	0.703659	0	7	7	8	8	8	8	6	8	7	8
PP12C_HUMAN-0	PPP1R12C	Q9BZL4	PP12C	FALSE	-0.0911484	0.74458	0.819812	0	1	2	2	2	2	2	1	2	2	1
SAHH_HUMAN-0	AHCY	P23526	SAHH	FALSE	-0.091218	0.479023	0.588895	3	16	19	19	18	18	18	16	19	19	19
PUR4_HUMAN-0	PFAS	O15067	PUR4	FALSE	-0.0919405	0.437367	0.549769	2	16	16	16	17	15	15	17	16	16	16
MILK1_HUMAN-0	MICALL1	Q8N3F8	MILK1	FALSE	-0.0925828	0.644713	0.73781	0	2	2	3	3	3	2	2	2	0	2
CSN3_HUMAN-0	COPS3	Q9UNS2	CSN3	FALSE	-0.0938274	0.42896	0.541268	0	8	8	9	9	9	9	7	9	7	9
FAAA_HUMAN-0	FAH	P16930	FAAA	FALSE	-0.09391	0.656337	0.747075	2	9	11	10	10	11	8	8	8	9	9
PLD3_HUMAN-0	PLD3	Q8IV08	PLD3	FALSE	-0.0955495	0.654413	0.745458	1	9	11	11	10	10	9	9	10	8	8
MGAT2_HUMAN-0	MGAT2	Q10469	MGAT2	FALSE	-0.0978984	0.477031	0.586932	1	16	15	16	16	15	16	16	16	16	16
SEPT2_HUMAN-0	SEPTIN2	Q15019	SEPT2	FALSE	-0.0986576	0.538725	0.643449	1	16	17	15	16	17	14	13	15	15	13
PTN11_HUMAN-0	PTPN11	Q06124	PTN11	FALSE	-0.100077	0.522607	0.628146	0	12	15	15	15	15	14	13	15	12	13
PFD2_HUMAN-0	PFDN2	Q9UHV9	PFD2	FALSE	-0.100225	0.464246	0.575502	0	3	4	4	4	4	4	3	4	3	4
DYL1_HUMAN-0	DYNLL1	P63167	DYL1	FALSE	-0.100335	0.530244	0.636035	0	2	2	3	2	2	3	2	2	3	3
IGG1(.|IGHG1)_HUMAN-0,0	IGHG1	P01857;P0DOX5	IGG1(.|IGHG1),0	FALSE	-0.101323	0.528016	0.633619	8	9	8	8	8	8	9	8	8	8	9
ARP2_HUMAN-0	ACTR2	P61160	ARP2	FALSE	-0.103423	0.385806	0.498922	2	16	16	16	16	16	16	16	15	15	14
FAH2A_HUMAN-0	FAHD2A	Q96GK7	FAH2A	FALSE	-0.103667	0.402809	0.514402	0	5	5	5	5	5	5	5	4	5	4
SPA11_HUMAN-0	SERPINA11	Q86U17	SPA11	FALSE	-0.104083	0.727308	0.806254	1	1	2	1	1	2	2	1	2	1	1
PCNT_HUMAN-0	PCNT	O95613	PCNT	FALSE	-0.104123	0.925499	0.953817	0	1	1	1	2	1	2	1	1	2	1
DBNL_HUMAN-0	DBNL	Q9UJU6	DBNL	FALSE	-0.104672	0.502354	0.610737	0	14	18	17	17	16	16	13	17	15	15
VCAM1_HUMAN-0	VCAM1	P19320	VCAM1	FALSE	-0.105491	0.813386	0.869725	0	27	27	31	21	19	28	20	30	20	20
RL26_HUMAN-0	RPL26	P61254	RL26	FALSE	-0.105571	0.587483	0.686572	0	2	2	2	2	2	2	2	2	2	2
ACTN4_HUMAN-0	ACTN4	O43707	ACTN4	FALSE	-0.105848	0.3479	0.46429	39	72	74	73	73	74	76	69	72	73	71
ZN521_HUMAN-0	ZNF521	Q96K83	ZN521	FALSE	-0.106196	0.567082	0.668855	0	1	2	2	2	2	2	0	2	2	1
FAK1_HUMAN-0	PTK2	Q05397	FAK1	FALSE	-0.107347	0.509283	0.616884	0	3	3	3	3	3	3	3	3	2	2
CSKP_HUMAN-0	CASK	O14936	CSKP	FALSE	-0.107378	0.490834	0.599289	0	18	20	19	20	18	15	16	19	17	14
AGFG1_HUMAN-0	AGFG1	P52594	AGFG1	FALSE	-0.10813	0.625369	0.719563	0	3	3	2	3	3	3	3	1	3	3
SF3B4_HUMAN-0	SF3B4	Q15427	SF3B4	FALSE	-0.108174	0.53668	0.641419	2	1	1	2	2	1	2	2	2	2	2
CHP1_HUMAN-0	CHP1	Q99653	CHP1	FALSE	-0.108207	0.447535	0.559465	0	4	4	5	4	4	3	4	3	4	4
UFO_HUMAN-0	AXL	P30530	UFO	FALSE	-0.109922	0.448635	0.560369	3	10	10	10	10	10	10	9	9	8	8
EIF3L_HUMAN-0	EIF3L	Q9Y262	EIF3L	FALSE	-0.110372	0.361688	0.475618	1	9	12	13	13	12	12	12	13	13	10
SAP_HUMAN-0	PSAP	P07602	SAP	FALSE	-0.110408	0.445422	0.55753	23	32	34	38	38	37	37	31	36	35	35
AP2B1_HUMAN-0	AP2B1	P63010	AP2B1	FALSE	-0.110532	0.35513	0.471175	0	28	30	30	29	31	27	26	31	28	28
PLCG1_HUMAN-0	PLCG1	P19174	PLCG1	FALSE	-0.11122	0.439464	0.551703	0	5	6	6	5	5	5	3	5	4	5
JAM2_HUMAN-0	JAM2	P57087	JAM2	FALSE	-0.111768	0.748777	0.82329	1	4	3	4	3	5	5	4	4	4	5
ELAV1_HUMAN-0	ELAVL1	Q15717	ELAV1	FALSE	-0.112527	0.488131	0.596873	0	6	7	7	6	6	6	4	7	6	6
MA1B1_HUMAN-0	MAN1B1	Q9UKM7	MA1B1	FALSE	-0.113419	0.331502	0.448253	4	23	23	23	23	23	23	21	23	24	23
SF3B1_HUMAN-0	SF3B1	O75533	SF3B1	FALSE	-0.11361	0.467592	0.577958	0	4	4	5	5	5	4	5	4	5	5
HOME3_HUMAN-0	HOMER3	Q9NSC5	HOME3	FALSE	-0.113814	0.47545	0.585473	0	3	3	2	3	2	3	3	3	3	2
ROA1_HUMAN-0	HNRNPA1	P09651	ROA1	FALSE	-0.114074	0.373728	0.487987	7	24	23	25	23	24	22	22	24	22	24
SERC_HUMAN-0	PSAT1	Q9Y617	SERC	FALSE	-0.114123	0.482296	0.592181	4	15	16	16	18	18	16	13	18	16	17
EVA1B_HUMAN-0	EVA1B	Q9NVM1	EVA1B	FALSE	-0.115434	0.419368	0.531199	0	3	3	3	3	3	3	1	3	3	1
PCD16_HUMAN-0	DCHS1	Q96JQ0	PCD16	FALSE	-0.115537	0.627218	0.720619	2	42	46	46	40	45	45	39	47	38	38
RD23A_HUMAN-0	RAD23A	P54725	RD23A	FALSE	-0.116229	0.423535	0.535106	0	3	4	5	4	4	4	4	5	4	5
SRC_HUMAN-0	SRC	P12931	SRC	FALSE	-0.116255	0.460789	0.571934	0	3	4	4	4	4	4	3	4	4	4
ARL3_HUMAN-0	ARL3	P36405	ARL3	FALSE	-0.116928	0.410385	0.5225	0	5	5	5	5	5	5	3	5	5	5
TP53B_HUMAN-0	TP53BP1	Q12888	TP53B	FALSE	-0.11894	0.54783	0.651971	0	4	6	7	8	6	5	4	4	6	6
GSTT1_HUMAN-0	GSTT1	P30711	GSTT1	FALSE	-0.120209	0.648564	0.741073	1	10	10	8	9	10	10	7	6	8	7
TCPE_HUMAN-0	CCT5	P48643	TCPE	FALSE	-0.120883	0.341331	0.457578	3	17	20	19	20	21	21	17	19	22	18
FSCN1_HUMAN-0	FSCN1	Q16658	FSCN1	FALSE	-0.121215	0.350624	0.467032	10	28	30	28	29	30	30	27	30	29	29
PA2G4_HUMAN-0	PA2G4	Q9UQ80	PA2G4	FALSE	-0.121469	0.442062	0.554055	0	12	13	13	12	13	11	12	12	11	10
PAPP1_HUMAN-0	PAPPA	Q13219	PAPP1	FALSE	-0.121904	0.438063	0.550178	10	52	51	52	53	49	52	53	52	52	49
LASP1_HUMAN-0	LASP1	Q14847	LASP1	FALSE	-0.121912	0.481267	0.591162	2	17	15	17	18	16	16	16	15	16	14
S38AA_HUMAN-0	SLC38A10	Q9HBR0	S38AA	FALSE	-0.121971	0.390717	0.503078	0	13	15	16	16	16	11	13	11	16	9
CHSTF_HUMAN-0	CHST15	Q7LFX5	CHSTF	FALSE	-0.122198	0.73265	0.810592	1	2	3	1	3	2	3	3	2	2	2
MOGS_HUMAN-0	MOGS	Q13724	MOGS	FALSE	-0.122343	0.355818	0.471666	0	9	10	10	10	10	9	9	8	8	9
TAGL_HUMAN-0	TAGLN	Q01995	TAGL	FALSE	-0.12245	0.442085	0.554055	12	23	20	25	24	24	24	21	24	24	25
APLP2_HUMAN-0	APLP2	Q06481	APLP2	FALSE	-0.122757	0.556242	0.660273	2	18	18	18	18	18	17	16	16	16	14
WDFY1_HUMAN-0	WDFY1	Q8IWB7	WDFY1	FALSE	-0.122964	0.331392	0.448253	0	6	9	9	9	10	9	9	9	9	9
LIN7C_HUMAN-0	LIN7C	Q9NUP9	LIN7C	FALSE	-0.123432	0.402102	0.513941	0	3	3	3	3	3	3	2	3	3	3
IMA3_HUMAN-0	KPNA4	O00629	IMA3	FALSE	-0.126356	0.311082	0.427468	2	7	8	8	8	8	8	8	8	8	8
UBR1_HUMAN-0	UBR1	Q8IWV7	UBR1	FALSE	-0.127461	0.328588	0.445336	0	5	6	5	5	3	5	5	6	5	5
C1QT6_HUMAN-0	C1QTNF6	Q9BXI9	C1QT6	FALSE	-0.127731	0.583574	0.683681	0	3	3	3	3	3	3	3	3	3	3
B3GN9_HUMAN-0	B3GNT9	Q6UX72	B3GN9	FALSE	-0.12794	0.352142	0.468049	1	12	11	11	12	13	13	12	11	11	10
SKI2_HUMAN-0	SKIC2	Q15477	SKI2	FALSE	-0.128348	0.396676	0.509644	1	5	6	5	5	4	5	5	6	6	2
PYM1_HUMAN-0	PYM1	Q9BRP8	PYM1	FALSE	-0.128635	0.666	0.754596	0	2	3	3	3	3	3	3	3	3	3
GNAQ_HUMAN-0	GNAQ	P50148	GNAQ	FALSE	-0.128949	0.339469	0.455657	0	5	7	8	7	7	6	4	7	6	4
CH3L1_HUMAN-0	CHI3L1	P36222	CH3L1	FALSE	-0.12987	0.867256	0.907359	14	23	24	26	19	20	22	24	23	22	20
DNJA2_HUMAN-0	DNAJA2	O60884	DNJA2	FALSE	-0.130058	0.317675	0.434512	0	2	3	3	3	3	2	2	3	3	4
KLC1_HUMAN-0	KLC1	Q07866	KLC1	FALSE	-0.130678	0.358335	0.473104	0	4	9	9	8	9	10	7	10	11	8
GALC_HUMAN-0	GALC	P54803	GALC	FALSE	-0.131202	0.674917	0.761208	1	9	9	10	8	10	7	5	9	6	5
H3C_HUMAN-0	H3-5	Q6NXT2	H3C	FALSE	-0.131502	0.486006	0.595503	1	3	3	3	2	2	2	2	3	2	2
ACSA_HUMAN-0	ACSS2	Q9NR19	ACSA	FALSE	-0.132401	0.53939	0.64362	0	2	2	1	2	2	2	2	1	2	1
MEAK7_HUMAN-0	MEAK7	Q6P9B6	MEAK7	FALSE	-0.132513	0.252103	0.364148	0	5	6	4	6	6	5	5	4	6	6
PEF1_HUMAN-0	PEF1	Q9UBV8	PEF1	FALSE	-0.133434	0.353702	0.469911	0	2	2	2	2	2	2	1	2	2	2
SIA4B_HUMAN-0	ST3GAL2	Q16842	SIA4B	FALSE	-0.133673	0.398928	0.51165	0	3	4	4	4	4	3	4	3	4	3
KATL2_HUMAN-0	KATNAL2	Q8IYT4	KATL2	FALSE	-0.133842	0.457888	0.569526	1	1	2	2	1	2	1	2	2	2	2
PARP4_HUMAN-0	PARP4	Q9UKK3	PARP4	FALSE	-0.134025	0.36601	0.480024	0	2	2	2	2	2	2	2	2	2	2
WDR1_HUMAN-0	WDR1	O75083	WDR1	FALSE	-0.134429	0.250451	0.362646	11	25	24	22	22	25	23	22	24	22	24
MAP1A_HUMAN-0	MAP1A	P78559	MAP1A	FALSE	-0.134734	0.401154	0.513394	0	8	10	12	21	9	14	10	7	19	15
HCDH_HUMAN-0	HADH	Q16836	HCDH	FALSE	-0.135277	0.367472	0.481379	1	8	8	8	8	8	7	7	8	6	3
RAB35_HUMAN-0	RAB35	Q15286	RAB35	FALSE	-0.135487	0.524136	0.629728	0	2	3	2	2	2	3	2	2	2	2
PCDGH_HUMAN-0	PCDHGB5	Q9Y5G0	PCDGH	FALSE	-0.136426	0.515229	0.620788	0	8	9	10	9	9	5	5	8	8	6
PUR6_HUMAN-0	PAICS	P22234	PUR6	FALSE	-0.13687	0.489385	0.597914	1	11	15	15	13	16	14	12	12	13	12
TPR_HUMAN-0	TPR	P12270	TPR	FALSE	-0.137131	0.355548	0.471518	0	4	5	5	5	5	5	4	4	6	5
ACOHC_HUMAN-0	ACO1	P21399	ACOHC	FALSE	-0.137437	0.263528	0.377523	3	25	25	24	25	24	23	21	24	25	20
EIF3F_HUMAN-0	EIF3F	O00303	EIF3F	FALSE	-0.137884	0.243851	0.356574	1	4	5	5	4	5	4	4	5	4	4
TXND5_HUMAN-0	TXNDC5	Q8NBS9	TXND5	FALSE	-0.138544	0.416161	0.528266	5	19	19	18	19	18	17	16	18	16	17
EIF3E_HUMAN-0	EIF3E	P60228	EIF3E	FALSE	-0.139068	0.360912	0.475019	0	5	5	5	5	5	5	5	4	5	5
CIRBP_HUMAN-0	CIRBP	Q14011	CIRBP	FALSE	-0.140287	0.586404	0.685912	0	2	2	2	2	2	2	1	2	2	1
EF1D_HUMAN-0	EEF1D	P29692	EF1D	FALSE	-0.140335	0.643016	0.736674	1	3	4	3	4	4	4	4	4	4	3
NISCH_HUMAN-0	NISCH	Q9Y2I1	NISCH	FALSE	-0.140721	0.350981	0.467032	0	2	2	2	3	3	3	3	2	1	2
EVPL_HUMAN-0	EVPL	Q92817	EVPL	FALSE	-0.14073	0.346693	0.463717	0	3	3	3	3	3	3	3	2	3	3
HMOX1_HUMAN-0	HMOX1	P09601	HMOX1	FALSE	-0.141749	0.572396	0.673246	0	2	2	2	2	2	2	2	2	2	2
ASML_HUMAN-0	ASMTL	O95671	ASML	FALSE	-0.141782	0.350905	0.467032	0	2	3	3	3	3	3	2	3	3	2
SEP15_HUMAN-0	SELENOF	O60613	SEP15	FALSE	-0.141851	0.349142	0.465523	0	3	3	3	3	3	3	3	3	3	3
PAIP1_HUMAN-0	PAIP1	Q9H074	PAIP1	FALSE	-0.142378	0.278281	0.393659	0	4	5	5	5	5	5	4	5	5	5
RMD3_HUMAN-0	RMDN3	Q96TC7	RMD3	FALSE	-0.142616	0.342225	0.45857	0	4	4	4	4	4	4	4	4	4	4
CCAR2_HUMAN-0	CCAR2	Q8N163	CCAR2	FALSE	-0.143096	0.308227	0.425715	0	5	6	5	5	5	5	4	5	4	5
COTL1_HUMAN-0	COTL1	Q14019	COTL1	FALSE	-0.143939	0.367325	0.481379	3	12	12	12	14	13	13	10	12	13	13
TXD15_HUMAN-0	TXNDC15	Q96J42	TXD15	FALSE	-0.144088	0.367591	0.481379	0	4	3	3	4	4	4	4	4	4	4
SDC4_HUMAN-0	SDC4	P31431	SDC4	FALSE	-0.144089	0.638087	0.731923	0	5	6	6	5	5	5	4	6	6	6
DDX3X_HUMAN-0	DDX3X	O00571	DDX3X	FALSE	-0.144463	0.199168	0.30619	0	10	13	13	12	11	11	13	12	13	8
MYOF_HUMAN-0	MYOF	Q9NZM1	MYOF	FALSE	-0.144681	0.280697	0.395829	1	17	24	23	23	24	20	16	24	20	13
ENPL_HUMAN-0	HSP90B1	P14625	ENPL	FALSE	-0.146178	0.267799	0.381791	11	36	42	41	39	38	31	35	37	37	33
CJ067_HUMAN-0	C10orf67	Q8IYJ2	CJ067	FALSE	-0.146666	0.600629	0.698417	1	2	3	2	3	2	3	3	3	3	3
MCP_HUMAN-0	CD46	P15529	MCP	FALSE	-0.146978	0.268674	0.382676	0	4	4	4	4	4	4	4	4	3	4
NQO2_HUMAN-0	NQO2	P16083	NQO2	FALSE	-0.147142	0.561715	0.664375	0	3	3	2	3	3	3	3	2	3	3
HNRL2_HUMAN-0	HNRNPUL2	Q1KMD3	HNRL2	FALSE	-0.1482	0.375732	0.489095	0	2	3	3	3	3	3	1	2	2	1
RAB7A_HUMAN-0	RAB7A	P51149	RAB7A	FALSE	-0.148532	0.213617	0.322219	0	10	11	11	10	11	11	7	11	12	9
[truncated: 1,001 more rows]
